# Supplementary material for: Systematic dissection of biases in whole-exome and whole-genome sequencing reveals major determinants of coding sequence coverage
Source: Sci Rep. 2020 Feb 6;10:2057. doi: 10.1038/s41598-020-59026-y (PMC7005158; doi:10.1038/s41598-020-59026-y)
Supplement: Supplementary file 2 — Supplementary Table S1. [file 41598_2020_59026_MOESM2_ESM.xlsx]

## Sheet: Exome kit versions
Manufacturer	Name
Agilent	SureSelect Clinical Research Exome V2
Agilent	SureSelect Human AllExon V6 r2
Agilent	SureSelect Human AllExon V6+UTR r2
Agilent	SureSelect Human AllExon V6+COSMIC r2
Agilent	SureSelect Clinical Research Exome
Agilent	SureSelect Human AllExon V5
Agilent	SureSelect Human AllExon V5+UTRs
Agilent	SureSelect Human AllExon V4
Agilent	SureSelect Human AllExon V4+UTRs
Roche	SeqCap EZ Exome Kit v3.0
Roche	SeqCap EZ MedExome
Roche	SeqCap EZ MedExome with extended mitochondrial design
Illumina	Nextera Rapid Capture Exome
Illumina	Nextera Rapid Capture Expanded Exome
Illumina	TruSeq Exome
Illumina	TruSeq Rapid Exome

## Sheet: papers
Reference	Platforms used	Number of samples	Depth of coverage
Clark - NBT 2011	Agilent Human AllExon 50M (Agilent v3.0) SeqCap EZ Exome v2.0 Illumina TruSeq	Agilent v3.0 - 1 SeqCap v2.0 - 1 Illumina TruSeq - 1	112-185M 2x101bp downsample to 80M
Parla - GB 2011	Agilent Human AllExon v1.0 SeqCap EZ Exome v1.0	Agilent v1.0 - 8 SeqCap v1.0 - 13	30M 2x76bp
Sulonen - GB 2011	Agilent Human AllExon (Agilent v1.0) Agilent Human AllExon 50M (Agilent v3.0) SeqCap EZ Exome v1.0 SeqCap EZ Exome v2.0	Agilent v1.0 - 3 Agilent v3.0 - 3 SeqCap v1.0 - 20 SeqCap v2.0 - 3	67-90M 2x82bp (clipping!)
Asan - GB 2011
Chilamakuri - BMCGen 2014	Agilent Human AllExon v4.0 (Agilent v4.0) SeqCap EZ Exome v3.0 Illumina TruSeq Illumina Nextera Rapid Capture	Agilent v4.0 - 1 SeqCap v3.0 - 1 Illumina TruSeq - 1 Illumina Nextera - 1	96-185M 2x100bp
Samorodnitsky - HM 2015	Agilent Human AllExon v4.0 + UTR (Agilent v4.0 + UTR) SeqCap EZ Exome v3.0 Agilent HaloPlex Exome Ion AmpliSeq Exome	Agilent v4.0+UTR - 4 SeqCap v3.0 - 4 HaloPlex - 4 AmpliSeq - 4	75-100M 2x100bp downsample to 50M
Lelieveld - HM 2015	Agilent Human AllExon v4.0 (Agilent v4.0) Agilent Human AllExon v5.0 (Agilent v5.0) SeqCap EZ Exome v3.0 WGS	Agilent v4.0 - 24 Agilent v5.0 - 12 SeqCap v3.0 - 12 WGS - 53	70-170x coverage
