# Supplementary material for: Systematic dissection of biases in whole-exome and whole-genome sequencing reveals major determinants of coding sequence coverage
Source: Sci Rep. 2020 Feb 6;10:2057. doi: 10.1038/s41598-020-59026-y (PMC7005158; doi:10.1038/s41598-020-59026-y)
Supplement: Supplementary file 3 — Supplementary Table S2. [file 41598_2020_59026_MOESM3_ESM.xlsx]

## Sheet: Sheet1
Capture technology	Bait size (Mb)	CDS/UTR bases covered (Mb)**	% of CDS/UTR bases covered	ClinVar variants covered (%)
				All	Pathogenic
Agilent SureSelect XT2 V6	60.46	32.01/10.14	91.1/20.6	77.5	90.1
Illumina Nextera Rapid Capture Exome	45.33	34.81/9.01	99.1/18.3	85.4	98.9
Nimblegen Roche SeqCap EZ MedExome	46.58	33.64/8.93	95.7/18.2	84.1	98.2
Illumina TruSeq Exome	45.33	34.81/9.01	99.1/16.3	85.4	98.9
Bold font denotes maximum values in each column; ** - total length of CDS regions based on GENCODE v19 - 35.14 Mb, total length of UTR regions based on GENCODE v19 - 49.12 Mb
