# Supplementary material for: Systematic dissection of biases in whole-exome and whole-genome sequencing reveals major determinants of coding sequence coverage
Source: Sci Rep. 2020 Feb 6;10:2057. doi: 10.1038/s41598-020-59026-y (PMC7005158; doi:10.1038/s41598-020-59026-y)
Supplement: Supplementary file 4 — Supplementary Table S3. [file 41598_2020_59026_MOESM4_ESM.xlsx]

## Sheet: AllExon_MF
Chromosome	Start	End	MF_agilent	MF_nextera	MF_roche	MF_truseq	MF_wgs	Gene_name	MF_mean
1	367659	368594	1	1	1	1	1	OR4F29	1
1	1568360	1568859	1	1	1	1	1	NA	1
1	1569127	1569478	1	1	1	1	1	MMP23B	1
1	13112394	13112680	1	1	1	1	1	PRAMEF6	1
1	13331379	13331671	1	1	1	1	1	PRAMEF3	1
1	13386985	13387543	1	1	1	1	1	PRAMEF8	1
1	13389416	13389702	1	1	1	1	1	PRAMEF8	1
1	13424003	13424295	1	1	1	1	1	PRAMEF9	1
1	13427298	13427856	1	1	1	1	1	PRAMEF9	1
1	13449560	13450138	1	1	1	1	1	PRAMEF13	1
1	13450550	13450836	1	1	1	1	1	PRAMEF13	1
1	13476271	13476849	1	1	1	1	1	PRAMEF18	1
1	13477236	13477522	1	1	1	1	1	PRAMEF18	1
1	13495284	13495570	1	1	1	1	1	PRAMEF16	1
1	13526312	13526870	1	1	1	1	1	PRAMEF21	1
1	13648095	13648653	1	1	1	1	1	PRAMEF15	1
1	13670415	13670993	1	1	1	1	1	PRAMEF14	1
1	13671405	13671691	1	1	1	1	1	PRAMEF14	1
1	13697107	13697685	1	1	1	1	1	PRAMEF19	1
1	13698072	13698358	1	1	1	1	1	PRAMEF19	1
1	13747172	13747730	1	1	1	1	1	PRAMEF20	1
1	104164199	104164321	1	1	1	1	1	AMY2A	1
1	104164416	104164515	1	1	1	1	1	AMY2A	1
1	104198953	104199120	1	1	1	1	1	AMY1A	1
1	104199466	104199612	1	1	1	1	1	AMY1A	1
1	104200416	104200613	1	1	1	1	1	AMY1A	1
1	104201062	104201292	1	1	1	1	1	AMY1A	1
1	104202032	104202165	1	1	1	1	1	AMY1A	1
1	104206953	104207139	1	1	1	1	1	AMY1A	1
1	104230074	104230260	1	1	1	1	1	AMY1B	1
1	104231580	104231705	1	1	1	1	1	AMY1B	1
1	104231816	104231934	1	1	1	1	1	AMY1B	1
1	104235049	104235182	1	1	1	1	1	AMY1B	1
1	104235922	104236152	1	1	1	1	1	AMY1B	1
1	104237602	104237748	1	1	1	1	1	AMY1B	1
1	104238094	104238261	1	1	1	1	1	AMY1B	1
1	104293605	104293751	1	1	1	1	1	AMY1C	1
1	104294555	104294752	1	1	1	1	1	AMY1C	1
1	104295201	104295431	1	1	1	1	1	AMY1C	1
1	104296171	104296304	1	1	1	1	1	AMY1C	1
1	104299417	104299535	1	1	1	1	1	AMY1C	1
1	104299646	104299771	1	1	1	1	1	AMY1C	1
1	104301091	104301277	1	1	1	1	1	AMY1C	1
1	108774878	108775050	1	1	1	1	1	NBPF4	1
1	108778892	108779031	1	1	1	1	1	NBPF4	1
1	108779909	108779960	1	1	1	1	1	NBPF4	1
1	108781370	108781581	1	1	1	1	1	NBPF4	1
1	108782450	108782528	1	1	1	1	1	NBPF4	1
1	108997061	108997139	1	1	1	1	1	NBPF6	1
1	108998008	108998219	1	1	1	1	1	NBPF6	1
1	108999629	108999680	1	1	1	1	1	NBPF6	1
1	108999870	108999956	1	1	1	1	1	NBPF6	1
1	109000558	109000697	1	1	1	1	1	NBPF6	1
1	109003755	109003806	1	1	1	1	1	NBPF6	1
1	109004538	109004710	1	1	1	1	1	NBPF6	1
1	143897550	143897641	1	1	1	1	1	FAM72D	1
1	144146808	144147021	1	1	1	1	1	NBPF8	1
1	144148790	144148892	1	1	1	1	1	NBPF8	1
1	144149727	144149941	1	1	1	1	1	NBPF8	1
1	144150982	144151054	1	1	1	1	1	NBPF8	1
1	144151519	144151724	1	1	1	1	1	NBPF8	1
1	144153013	144153064	1	1	1	1	1	NBPF8	1
1	144156972	144157135	1	1	1	1	1	NBPF8	1
1	144158178	144158229	1	1	1	1	1	NBPF8	1
1	144161297	144161348	1	1	1	1	1	NBPF8	1
1	144162888	144162996	1	1	1	1	1	NBPF8	1
1	144163627	144163799	1	1	1	1	1	NBPF8	1
1	144167648	144167756	1	1	1	1	1	NBPF8	1
1	144169252	144169303	1	1	1	1	1	NBPF8	1
1	144171501	144171673	1	1	1	1	1	NBPF8	1
1	144172388	144172496	1	1	1	1	1	NBPF8	1
1	144173982	144174033	1	1	1	1	1	NBPF8	1
1	144174692	144174864	1	1	1	1	1	NBPF8	1
1	144175579	144175687	1	1	1	1	1	NBPF8	1
1	144176291	144176463	1	1	1	1	1	NBPF8	1
1	144177173	144177224	1	1	1	1	1	NBPF8	1
1	144178762	144178870	1	1	1	1	1	NBPF8	1
1	144181951	144182059	1	1	1	1	1	NBPF8	1
1	144182696	144182868	1	1	1	1	1	NBPF8	1
1	144183588	144183639	1	1	1	1	1	NBPF8	1
1	144184252	144184424	1	1	1	1	1	NBPF8	1
1	144191469	144191577	1	1	1	1	1	NBPF8	1
1	144192206	144192378	1	1	1	1	1	NBPF8	1
1	144194642	144194693	1	1	1	1	1	NBPF8	1
1	144195344	144195516	1	1	1	1	1	NBPF8	1
1	144196231	144196339	1	1	1	1	1	NBPF8	1
1	144198520	144198692	1	1	1	1	1	NBPF8	1
1	144199402	144199453	1	1	1	1	1	NBPF8	1
1	144200106	144200278	1	1	1	1	1	NBPF8	1
1	144200993	144201101	1	1	1	1	1	NBPF8	1
1	144201705	144201877	1	1	1	1	1	NBPF8	1
1	144202587	144202638	1	1	1	1	1	NBPF8	1
1	144203299	144203471	1	1	1	1	1	NBPF8	1
1	144204186	144204294	1	1	1	1	1	NBPF8	1
1	144204925	144205097	1	1	1	1	1	NBPF8	1
1	144205817	144205868	1	1	1	1	1	NBPF8	1
1	144208061	144208233	1	1	1	1	1	NBPF8	1
1	144208948	144209056	1	1	1	1	1	NBPF8	1
1	144209660	144209832	1	1	1	1	1	NBPF8	1
1	144212133	144212241	1	1	1	1	1	NBPF8	1
1	144212845	144213081	1	1	1	1	1	NBPF8	1
1	144213126	144213129	1	1	1	1	1	NBPF8	1
1	144213727	144213778	1	1	1	1	1	NBPF8	1
1	144215316	144215424	1	1	1	1	1	NBPF8	1
1	144216028	144216200	1	1	1	1	1	NBPF8	1
1	144216910	144216961	1	1	1	1	1	NBPF8	1
1	144217612	144217784	1	1	1	1	1	NBPF8	1
1	144218499	144218607	1	1	1	1	1	NBPF8	1
1	144219236	144219425	1	1	1	1	1	NBPF8	1
1	144223266	144223374	1	1	1	1	1	NBPF8	1
1	144224003	144224210	1	1	1	1	1	NBPF8	1
1	144363680	144364171	1	1	1	1	1	PPIAL4B	1
1	145320511	145320619	1	1	1	1	1	NBPF10	1
1	145321230	145321402	1	1	1	1	1	NBPF10	1
1	145331575	145331626	1	1	1	1	1	NBPF10	1
1	145333797	145333969	1	1	1	1	1	NBPF10	1
1	145334684	145334792	1	1	1	1	1	NBPF10	1
1	145335389	145335561	1	1	1	1	1	NBPF10	1
1	145336281	145336332	1	1	1	1	1	NBPF10	1
1	145336929	145337101	1	1	1	1	1	NBPF10	1
1	145339404	145339512	1	1	1	1	1	NBPF10	1
1	145340109	145340281	1	1	1	1	1	NBPF10	1
1	145341001	145341052	1	1	1	1	1	NBPF10	1
1	145344128	145344236	1	1	1	1	1	NBPF10	1
1	145344833	145345005	1	1	1	1	1	NBPF10	1
1	145348852	145348960	1	1	1	1	1	NBPF10	1
1	145358304	145358412	1	1	1	1	1	NBPF10	1
1	145883868	145883998	1	1	1	1	1	GPR89C	1
1	145884855	145884935	1	1	1	1	1	GPR89C	1
1	145897085	145897194	1	1	1	1	1	GPR89C	1
1	145898863	145898915	1	1	1	1	1	GPR89C	1
1	145899406	145899494	1	1	1	1	1	GPR89C	1
1	145900398	145900490	1	1	1	1	1	GPR89C	1
1	145918958	145919047	1	1	1	1	1	GPR89C	1
1	145923028	145923093	1	1	1	1	1	GPR89C	1
1	145923237	145923440	1	1	1	1	1	GPR89C	1
1	146034168	146034408	1	1	1	1	1	NBPF11	1
1	146035039	146035147	1	1	1	1	1	NBPF11	1
1	146037450	146037622	1	1	1	1	1	NBPF11	1
1	146038219	146038270	1	1	1	1	1	NBPF11	1
1	146039877	146039923	1	1	1	1	1	NBPF11	1
1	146040890	146041053	1	1	1	1	1	NBPF11	1
1	146044949	146045000	1	1	1	1	1	NBPF11	1
1	146046960	146047032	1	1	1	1	1	NBPF11	1
1	146048069	146048283	1	1	1	1	1	NBPF11	1
1	146049117	146049219	1	1	1	1	1	NBPF11	1
1	146050998	146051207	1	1	1	1	1	NBPF11	1
1	146052552	146052763	1	1	1	1	1	NBPF11	1
1	146053226	146053298	1	1	1	1	1	NBPF11	1
1	146054299	146054513	1	1	1	1	1	NBPF11	1
1	146066115	146066241	1	1	1	1	1	NBPF11	1
1	146410884	146411098	1	1	1	1	1	NBPF12	1
1	146420911	146420962	1	1	1	1	1	NBPF12	1
1	146421559	146421731	1	1	1	1	1	NBPF12	1
1	146422441	146422492	1	1	1	1	1	NBPF12	1
1	146423163	146423335	1	1	1	1	1	NBPF12	1
1	146424050	146424158	1	1	1	1	1	NBPF12	1
1	146424784	146424956	1	1	1	1	1	NBPF12	1
1	146425676	146425727	1	1	1	1	1	NBPF12	1
1	146426324	146426496	1	1	1	1	1	NBPF12	1
1	146427206	146427257	1	1	1	1	1	NBPF12	1
1	146427928	146428100	1	1	1	1	1	NBPF12	1
1	146428815	146428923	1	1	1	1	1	NBPF12	1
1	146429549	146429721	1	1	1	1	1	NBPF12	1
1	146430441	146430492	1	1	1	1	1	NBPF12	1
1	146431089	146431261	1	1	1	1	1	NBPF12	1
1	146431971	146432022	1	1	1	1	1	NBPF12	1
1	146432693	146432865	1	1	1	1	1	NBPF12	1
1	146433580	146433688	1	1	1	1	1	NBPF12	1
1	146434314	146434486	1	1	1	1	1	NBPF12	1
1	146435206	146435257	1	1	1	1	1	NBPF12	1
1	146436736	146436787	1	1	1	1	1	NBPF12	1
1	146437458	146437630	1	1	1	1	1	NBPF12	1
1	146438345	146438453	1	1	1	1	1	NBPF12	1
1	146439079	146439251	1	1	1	1	1	NBPF12	1
1	146439964	146440022	1	1	1	1	1	NBPF12	1
1	146441506	146441558	1	1	1	1	1	NBPF12	1
1	146442154	146442326	1	1	1	1	1	NBPF12	1
1	146443046	146443097	1	1	1	1	1	NBPF12	1
1	146443693	146443865	1	1	1	1	1	NBPF12	1
1	146444575	146444626	1	1	1	1	1	NBPF12	1
1	146445299	146445471	1	1	1	1	1	NBPF12	1
1	146446186	146446237	1	1	1	1	1	NBPF12	1
1	146447726	146447777	1	1	1	1	1	NBPF12	1
1	146449978	146450150	1	1	1	1	1	NBPF12	1
1	146450865	146450973	1	1	1	1	1	NBPF12	1
1	146451599	146451771	1	1	1	1	1	NBPF12	1
1	146452491	146452542	1	1	1	1	1	NBPF12	1
1	146455625	146455733	1	1	1	1	1	NBPF12	1
1	146456359	146456531	1	1	1	1	1	NBPF12	1
1	146457251	146457302	1	1	1	1	1	NBPF12	1
1	146457898	146458070	1	1	1	1	1	NBPF12	1
1	146460385	146460493	1	1	1	1	1	NBPF12	1
1	146462658	146462830	1	1	1	1	1	NBPF12	1
1	146463540	146463591	1	1	1	1	1	NBPF12	1
1	146464264	146464436	1	1	1	1	1	NBPF12	1
1	147425577	147425697	1	1	1	1	1	GPR89B	1
1	147438786	147438895	1	1	1	1	1	GPR89B	1
1	147441107	147441195	1	1	1	1	1	GPR89B	1
1	147442099	147442191	1	1	1	1	1	GPR89B	1
1	147460664	147460753	1	1	1	1	1	GPR89B	1
1	147464734	147464799	1	1	1	1	1	GPR89B	1
1	147464943	147465146	1	1	1	1	1	GPR89B	1
1	147576176	147576189	1	1	1	1	1	NBPF24	1
1	147576820	147576928	1	1	1	1	1	NBPF24	1
1	147579227	147579399	1	1	1	1	1	NBPF24	1
1	147579996	147580047	1	1	1	1	1	NBPF24	1
1	147582665	147582828	1	1	1	1	1	NBPF24	1
1	147586724	147586775	1	1	1	1	1	NBPF24	1
1	147588746	147588818	1	1	1	1	1	NBPF24	1
1	147589855	147590069	1	1	1	1	1	NBPF24	1
1	147590903	147591005	1	1	1	1	1	NBPF24	1
1	147592784	147592993	1	1	1	1	1	NBPF24	1
1	147594338	147594549	1	1	1	1	1	NBPF24	1
1	147596136	147596350	1	1	1	1	1	NBPF24	1
1	147599112	147599286	1	1	1	1	1	NBPF24	1
1	148255922	148255973	1	1	1	1	1	NBPF20	1
1	148256693	148256865	1	1	1	1	1	NBPF20	1
1	148258317	148258489	1	1	1	1	1	NBPF20	1
1	148259144	148259195	1	1	1	1	1	NBPF20	1
1	148259905	148260077	1	1	1	1	1	NBPF20	1
1	148260686	148260737	1	1	1	1	1	NBPF20	1
1	148263081	148263253	1	1	1	1	1	NBPF20	1
1	148263904	148263955	1	1	1	1	1	NBPF20	1
1	148264665	148264837	1	1	1	1	1	NBPF20	1
1	148265446	148265497	1	1	1	1	1	NBPF20	1
1	148266217	148266389	1	1	1	1	1	NBPF20	1
1	148267018	148267126	1	1	1	1	1	NBPF20	1
1	148269437	148269609	1	1	1	1	1	NBPF20	1
1	148270989	148271161	1	1	1	1	1	NBPF20	1
1	148271792	148271900	1	1	1	1	1	NBPF20	1
1	148272615	148272787	1	1	1	1	1	NBPF20	1
1	148273448	148273499	1	1	1	1	1	NBPF20	1
1	148274209	148274381	1	1	1	1	1	NBPF20	1
1	148274982	148275033	1	1	1	1	1	NBPF20	1
1	148275753	148275925	1	1	1	1	1	NBPF20	1
1	148277379	148277551	1	1	1	1	1	NBPF20	1
1	148278971	148279143	1	1	1	1	1	NBPF20	1
1	148279747	148279855	1	1	1	1	1	NBPF20	1
1	148280570	148280742	1	1	1	1	1	NBPF20	1
1	148281403	148281454	1	1	1	1	1	NBPF20	1
1	148282164	148282336	1	1	1	1	1	NBPF20	1
1	148282940	148283048	1	1	1	1	1	NBPF20	1
1	148283763	148283935	1	1	1	1	1	NBPF20	1
1	148284596	148284647	1	1	1	1	1	NBPF20	1
1	148285357	148285529	1	1	1	1	1	NBPF20	1
1	148286133	148286241	1	1	1	1	1	NBPF20	1
1	148286956	148287128	1	1	1	1	1	NBPF20	1
1	148287789	148287840	1	1	1	1	1	NBPF20	1
1	148288550	148288722	1	1	1	1	1	NBPF20	1
1	148289331	148289382	1	1	1	1	1	NBPF20	1
1	148290102	148290274	1	1	1	1	1	NBPF20	1
1	148290903	148291011	1	1	1	1	1	NBPF20	1
1	148291726	148291898	1	1	1	1	1	NBPF20	1
1	148292559	148292610	1	1	1	1	1	NBPF20	1
1	148293320	148293492	1	1	1	1	1	NBPF20	1
1	148294101	148294152	1	1	1	1	1	NBPF20	1
1	148294872	148295044	1	1	1	1	1	NBPF20	1
1	148295673	148295781	1	1	1	1	1	NBPF20	1
1	148296496	148296668	1	1	1	1	1	NBPF20	1
1	148297329	148297380	1	1	1	1	1	NBPF20	1
1	148298090	148298262	1	1	1	1	1	NBPF20	1
1	148298871	148298922	1	1	1	1	1	NBPF20	1
1	148299642	148299814	1	1	1	1	1	NBPF20	1
1	148300443	148300551	1	1	1	1	1	NBPF20	1
1	148301266	148301438	1	1	1	1	1	NBPF20	1
1	148302089	148302140	1	1	1	1	1	NBPF20	1
1	148302850	148303022	1	1	1	1	1	NBPF20	1
1	148305203	148305311	1	1	1	1	1	NBPF20	1
1	148306859	148306910	1	1	1	1	1	NBPF20	1
1	148307620	148307792	1	1	1	1	1	NBPF20	1
1	148308405	148308456	1	1	1	1	1	NBPF20	1
1	148309176	148309348	1	1	1	1	1	NBPF20	1
1	148309977	148310085	1	1	1	1	1	NBPF20	1
1	148312386	148312558	1	1	1	1	1	NBPF20	1
1	148313167	148313218	1	1	1	1	1	NBPF20	1
1	148313938	148314110	1	1	1	1	1	NBPF20	1
1	148314739	148314847	1	1	1	1	1	NBPF20	1
1	148315562	148315734	1	1	1	1	1	NBPF20	1
1	148316393	148316444	1	1	1	1	1	NBPF20	1
1	148318710	148318882	1	1	1	1	1	NBPF20	1
1	148319511	148319619	1	1	1	1	1	NBPF20	1
1	148323458	148323630	1	1	1	1	1	NBPF20	1
1	148324259	148324367	1	1	1	1	1	NBPF20	1
1	148325082	148325254	1	1	1	1	1	NBPF20	1
1	148325915	148325966	1	1	1	1	1	NBPF20	1
1	148327449	148327500	1	1	1	1	1	NBPF20	1
1	148329030	148329081	1	1	1	1	1	NBPF20	1
1	148330124	148330287	1	1	1	1	1	NBPF20	1
1	148334195	148334246	1	1	1	1	1	NBPF20	1
1	148335535	148335740	1	1	1	1	1	NBPF20	1
1	148336205	148336277	1	1	1	1	1	NBPF20	1
1	148337318	148337532	1	1	1	1	1	NBPF20	1
1	148338367	148338469	1	1	1	1	1	NBPF20	1
1	148340238	148340447	1	1	1	1	1	NBPF20	1
1	148739735	148739909	1	1	1	1	1	NBPF16	1
1	148743883	148743955	1	1	1	1	1	NBPF16	1
1	148744420	148744625	1	1	1	1	1	NBPF16	1
1	148745913	148745964	1	1	1	1	1	NBPF16	1
1	148749832	148749995	1	1	1	1	1	NBPF16	1
1	148755722	148755827	1	1	1	1	1	NBPF16	1
1	149450960	149451051	1	1	1	1	1	FAM72C	1
1	149804249	149804557	1	1	1	1	1	HIST2H4A	1
1	149812322	149812729	1	1	1	1	1	HIST2H3C	1
1	149813876	149814265	1	1	1	1	1	HIST2H2AA3	1
1	149822681	149823070	1	1	1	1	1	HIST2H2AA4	1
1	149824217	149824624	1	1	1	1	1	HIST2H3A	1
1	149832389	149832697	1	1	1	1	1	HIST2H4B	1
1	161551228	161551339	1	1	1	1	1	FCGR2B:FCGR2C	1
1	161640042	161640062	1	1	1	1	1	FCGR2B	1
1	207702061	207702146	1	1	1	1	1	CR1	1
1	207705525	207705743	1	1	1	1	1	CR1	1
1	207706754	207706933	1	1	1	1	1	CR1	1
1	207713326	207713411	1	1	1	1	1	CR1	1
1	207720616	207720701	1	1	1	1	1	CR1	1
1	207724080	207724298	1	1	1	1	1	CR1	1
1	207731883	207731968	1	1	1	1	1	CR1	1
1	207742404	207742583	1	1	1	1	1	CR1	1
10	17794295	17794551	1	1	1	1	1	TMEM236	1
10	17903397	17903512	1	1	1	1	1	MRC1L1	1
10	17912258	17912385	1	1	1	1	1	MRC1L1	1
10	17912860	17912947	1	1	1	1	1	MRC1L1	1
10	17913994	17914138	1	1	1	1	1	MRC1L1	1
10	17919912	17919979	1	1	1	1	1	MRC1L1	1
10	17923079	17923193	1	1	1	1	1	MRC1L1	1
10	17948902	17949015	1	1	1	1	1	MRC1L1	1
10	18060292	18060364	1	1	1	1	1	TMEM236	1
10	18098455	18098515	1	1	1	1	1	MRC1	1
10	18150316	18150431	1	1	1	1	1	MRC1	1
10	18152463	18152611	1	1	1	1	1	MRC1	1
10	18159175	18159302	1	1	1	1	1	MRC1	1
10	18159777	18159864	1	1	1	1	1	MRC1	1
10	18160911	18161055	1	1	1	1	1	MRC1	1
10	18166829	18166896	1	1	1	1	1	MRC1	1
10	18174198	18174364	1	1	1	1	1	MRC1	1
10	18186963	18187195	1	1	1	1	1	MRC1	1
10	18189717	18189882	1	1	1	1	1	MRC1	1
10	37458458	37458486	1	1	1	1	1	ANKRD30A	1
10	37458580	37458652	1	1	1	1	1	ANKRD30A	1
10	37462640	37462668	1	1	1	1	1	ANKRD30A	1
10	37462767	37462839	1	1	1	1	1	ANKRD30A	1
10	37465085	37465146	1	1	1	1	1	ANKRD30A	1
10	37470250	37470278	1	1	1	1	1	ANKRD30A	1
10	37470372	37470444	1	1	1	1	1	ANKRD30A	1
10	37474568	37474640	1	1	1	1	1	ANKRD30A	1
10	37476886	37476947	1	1	1	1	1	ANKRD30A	1
10	46285804	46285981	1	1	1	1	1	FAM21C	1
10	46287709	46287845	1	1	1	1	1	FAM21C	1
10	46310937	46311067	1	1	1	1	1	FAM25E	1
10	46551705	46551767	1	1	1	1	1	PTPN20A	1
10	46564914	46565129	1	1	1	1	1	PTPN20A	1
10	46567905	46568239	1	1	1	1	1	PTPN20A	1
10	46608423	46608520	1	1	1	1	1	PTPN20A	1
10	46640599	46640605	1	1	1	1	1	PTPN20A	1
10	47161251	47161373	1	1	1	1	1	ANXA8L1	1
10	47162122	47162180	1	1	1	1	1	ANXA8L1	1
10	47163959	47164054	1	1	1	1	1	ANXA8L1	1
10	47164294	47164387	1	1	1	1	1	ANXA8L1	1
10	47164934	47164993	1	1	1	1	1	ANXA8L1	1
10	47166221	47166311	1	1	1	1	1	ANXA8L1	1
10	47167070	47167183	1	1	1	1	1	ANXA8L1	1
10	47169787	47169877	1	1	1	1	1	ANXA8L1	1
10	47173898	47173918	1	1	1	1	1	ANXA8L1	1
10	47177263	47177393	1	1	1	1	1	FAM25B	1
10	47179574	47179636	1	1	1	1	1	FAM25B	1
10	47194179	47194230	1	1	1	1	1	AGAP10	1
10	47197538	47197573	1	1	1	1	1	AGAP10	1
10	47200161	47200261	1	1	1	1	1	AGAP10	1
10	47210487	47210555	1	1	1	1	1	AGAP10	1
10	47212854	47212922	1	1	1	1	1	AGAP10	1
10	47213292	47213514	1	1	1	1	1	AGAP10	1
10	47219702	47219811	1	1	1	1	1	AGAP10	1
10	47232156	47232295	1	1	1	1	1	AGAP10	1
10	47235421	47235609	1	1	1	1	1	AGAP10	1
10	47239293	47239372	1	1	1	1	1	AGAP10	1
10	47759650	47759772	1	1	1	1	1	ANXA8L2	1
10	47762128	47762184	1	1	1	1	1	ANXA8L2	1
10	47894023	47894049	1	1	1	1	1	FAM21B	1
10	47941274	47941354	1	1	1	1	1	FAM21B	1
10	47943065	47943127	1	1	1	1	1	FAM21B	1
10	48011243	48011389	1	1	1	1	1	ASAH2C	1
10	48017297	48017392	1	1	1	1	1	ASAH2C	1
10	48018108	48018147	1	1	1	1	1	ASAH2C	1
10	48019329	48019423	1	1	1	1	1	ASAH2C	1
10	48050357	48050538	1	1	1	1	1	ASAH2C	1
10	48189978	48190057	1	1	1	1	1	AGAP9	1
10	48193742	48193930	1	1	1	1	1	AGAP9	1
10	48215836	48216058	1	1	1	1	1	AGAP9	1
10	48216428	48216496	1	1	1	1	1	AGAP9	1
10	48218795	48218863	1	1	1	1	1	AGAP9	1
10	48229091	48229191	1	1	1	1	1	AGAP9	1
10	48231779	48231814	1	1	1	1	1	AGAP9	1
10	48235122	48235173	1	1	1	1	1	AGAP9	1
10	48249714	48249776	1	1	1	1	1	FAM25G	1
10	48251954	48252084	1	1	1	1	1	FAM25G	1
10	48255429	48255449	1	1	1	1	1	ANXA8	1
10	48262168	48262281	1	1	1	1	1	ANXA8	1
10	48263040	48263130	1	1	1	1	1	ANXA8	1
10	48264358	48264417	1	1	1	1	1	ANXA8	1
10	48264964	48265057	1	1	1	1	1	ANXA8	1
10	48265297	48265392	1	1	1	1	1	ANXA8	1
10	48267171	48267229	1	1	1	1	1	ANXA8	1
10	48270456	48270512	1	1	1	1	1	ANXA8	1
10	48827520	48827526	1	1	1	1	1	PTPN20B	1
10	51187950	51188558	1	1	1	1	1	FAM21D	1
10	51191329	51191465	1	1	1	1	1	FAM21D	1
10	51240710	51240744	1	1	1	1	1	AGAP8	1
10	51372579	51372702	1	1	1	1	1	TIMM23B	1
10	51381439	51381532	1	1	1	1	1	TIMM23B	1
10	51384299	51384357	1	1	1	1	1	TIMM23B	1
10	51610393	51610451	1	1	1	1	1	TIMM23	1
10	51613218	51613311	1	1	1	1	1	TIMM23	1
10	51952413	51952472	1	1	1	1	1	ASAH2	1
10	51956533	51956679	1	1	1	1	1	ASAH2	1
10	51958811	51958906	1	1	1	1	1	ASAH2	1
10	51962589	51962684	1	1	1	1	1	ASAH2	1
10	51963400	51963439	1	1	1	1	1	ASAH2	1
10	51964621	51964715	1	1	1	1	1	ASAH2	1
10	51995648	51995824	1	1	1	1	1	ASAH2	1
10	88990677	88990805	1	1	1	1	1	NUTM2A	1
10	124342116	124342439	1	1	1	1	1	DMBT1	1
10	124354819	124355142	1	1	1	1	1	DMBT1	1
10	124364566	124364598	1	1	1	1	1	DMBT1	1
10	124365372	124365695	1	1	1	1	1	DMBT1	1
10	124366675	124366704	1	1	1	1	1	DMBT1	1
10	124368625	124368657	1	1	1	1	1	DMBT1	1
10	124369431	124369754	1	1	1	1	1	DMBT1	1
10	124370734	124370763	1	1	1	1	1	DMBT1	1
10	124372684	124372716	1	1	1	1	1	DMBT1	1
10	124373490	124373813	1	1	1	1	1	DMBT1	1
10	124374793	124374822	1	1	1	1	1	DMBT1	1
11	60975763	60975962	1	1	1	1	1	PGA3	1
11	60977120	60977430	1	1	1	1	1	PGA3	1
11	60989873	60989928	1	1	1	1	1	PGA4	1
11	60990415	60990577	1	1	1	1	1	PGA4	1
11	60992811	60992928	1	1	1	1	1	PGA4	1
11	60993798	60993916	1	1	1	1	1	PGA4	1
11	60994592	60994791	1	1	1	1	1	PGA4	1
11	60995949	60996259	1	1	1	1	1	PGA4	1
11	61008699	61008754	1	1	1	1	1	PGA5	1
11	61009241	61009403	1	1	1	1	1	PGA5	1
11	61011637	61011754	1	1	1	1	1	PGA5	1
11	61012624	61012742	1	1	1	1	1	PGA5	1
11	89646372	89646469	1	1	1	1	1	TRIM49D1	1
11	89647343	89647365	1	1	1	1	1	TRIM49D1	1
11	89648080	89648310	1	1	1	1	1	TRIM49D1	1
11	89650087	89650182	1	1	1	1	1	TRIM49D1	1
11	89650468	89650878	1	1	1	1	1	TRIM49D1	1
12	133522207	133522221	1	1	1	1	1	ZNF605	1
12	133563427	133563459	1	1	1	1	1	ZNF26	1
12	133578219	133578317	1	1	1	1	1	ZNF26	1
12	133583628	133583754	1	1	1	1	1	ZNF26	1
12	133584023	133584118	1	1	1	1	1	ZNF26	1
12	133586722	133588064	1	1	1	1	1	ZNF26	1
12	133618054	133618071	1	1	1	1	1	ZNF84	1
12	133624541	133624667	1	1	1	1	1	ZNF84	1
12	133625339	133625434	1	1	1	1	1	ZNF84	1
12	133633540	133635515	1	1	1	1	1	ZNF84	1
12	133639665	133639861	1	1	1	1	1	ZNF84	1
12	133657907	133657915	1	1	1	1	1	ZNF140	1
12	133659632	133659815	1	1	1	1	1	ZNF140	1
12	133660049	133660147	1	1	1	1	1	ZNF140	1
12	133677573	133677577	1	1	1	1	1	ZNF140	1
13	57715439	57715490	1	1	1	1	1	PRR20A	1
13	57716512	57717122	1	1	1	1	1	PRR20A	1
13	57728582	57728633	1	1	1	1	1	PRR20C	1
13	57729655	57730265	1	1	1	1	1	PRR20C	1
13	57735153	57735204	1	1	1	1	1	PRR20D	1
13	57736226	57736836	1	1	1	1	1	PRR20D	1
13	57741718	57741769	1	1	1	1	1	PRR20E	1
13	57742791	57743401	1	1	1	1	1	PRR20E	1
14	19582971	19583085	1	1	1	1	1	POTEG	1
14	20014832	20014946	1	1	1	1	1	POTEM	1
15	21042573	21042696	1	1	1	1	1	POTEB2	1
15	21066704	21066818	1	1	1	1	1	POTEB2	1
15	22053723	22053846	1	1	1	1	1	POTEB	1
15	22077864	22077978	1	1	1	1	1	POTEB	1
15	23413923	23414102	1	1	1	1	1	RP11-467N20.5	1
15	28626358	28626417	1	1	1	1	1	GOLGA8F	1
15	28626601	28626681	1	1	1	1	1	GOLGA8F	1
15	28627536	28627574	1	1	1	1	1	GOLGA8F	1
15	28627848	28627895	1	1	1	1	1	GOLGA8F	1
15	28627984	28628068	1	1	1	1	1	GOLGA8F	1
15	28628164	28628273	1	1	1	1	1	GOLGA8F	1
15	28629293	28629382	1	1	1	1	1	GOLGA8F	1
15	28629489	28629596	1	1	1	1	1	GOLGA8F	1
15	28633597	28633697	1	1	1	1	1	GOLGA8F	1
15	28633787	28633939	1	1	1	1	1	GOLGA8F	1
15	28767722	28767903	1	1	1	1	1	GOLGA8G	1
15	28767989	28768141	1	1	1	1	1	GOLGA8G	1
15	28768231	28768331	1	1	1	1	1	GOLGA8G	1
15	28768414	28768514	1	1	1	1	1	GOLGA8G	1
15	28773654	28773763	1	1	1	1	1	GOLGA8G	1
15	28773859	28773943	1	1	1	1	1	GOLGA8G	1
15	28774032	28774079	1	1	1	1	1	GOLGA8G	1
15	30431261	30431299	1	1	1	1	1	GOLGA8T	1
15	30695946	30696118	1	1	1	1	1	GOLGA8R	1
15	30703322	30703402	1	1	1	1	1	GOLGA8R	1
15	30706318	30706365	1	1	1	1	1	GOLGA8R	1
15	32740357	32740587	1	1	1	1	1	GOLGA8O	1
15	32740843	32741099	1	1	1	1	1	GOLGA8O	1
15	32741476	32741563	1	1	1	1	1	GOLGA8O	1
15	32888720	32888800	1	1	1	1	1	GOLGA8N	1
15	32891924	32892011	1	1	1	1	1	GOLGA8N	1
15	32892388	32892644	1	1	1	1	1	GOLGA8N	1
15	32892900	32893130	1	1	1	1	1	GOLGA8N	1
15	34674352	34674452	1	1	1	1	1	GOLGA8A	1
15	34674587	34674730	1	1	1	1	1	GOLGA8A	1
15	34674998	34675254	1	1	1	1	1	GOLGA8A	1
15	34675642	34675729	1	1	1	1	1	GOLGA8A	1
15	34680034	34680153	1	1	1	1	1	GOLGA8A	1
15	34681845	34681892	1	1	1	1	1	GOLGA8A	1
15	34820808	34820951	1	1	1	1	1	GOLGA8B	1
15	34821219	34821475	1	1	1	1	1	GOLGA8B	1
15	34821863	34821950	1	1	1	1	1	GOLGA8B	1
15	34822168	34822275	1	1	1	1	1	GOLGA8B	1
15	34822383	34822469	1	1	1	1	1	GOLGA8B	1
15	34826255	34826374	1	1	1	1	1	GOLGA8B	1
15	34828066	34828113	1	1	1	1	1	GOLGA8B	1
15	43856301	43856363	1	1	1	1	1	PPIP5K1	1
15	43857065	43857190	1	1	1	1	1	PPIP5K1	1
15	43860661	43860751	1	1	1	1	1	PPIP5K1	1
15	43863610	43863774	1	1	1	1	1	PPIP5K1	1
15	43863922	43864038	1	1	1	1	1	PPIP5K1	1
15	43865555	43865682	1	1	1	1	1	PPIP5K1	1
15	43866007	43866230	1	1	1	1	1	PPIP5K1	1
15	43866420	43866561	1	1	1	1	1	PPIP5K1	1
15	43868569	43868751	1	1	1	1	1	PPIP5K1	1
15	43869025	43869146	1	1	1	1	1	PPIP5K1	1
15	43869306	43869437	1	1	1	1	1	PPIP5K1	1
15	43869651	43869733	1	1	1	1	1	PPIP5K1	1
15	43869820	43869929	1	1	1	1	1	PPIP5K1	1
15	43870074	43870149	1	1	1	1	1	PPIP5K1	1
15	43874293	43874447	1	1	1	1	1	PPIP5K1	1
15	43876556	43876702	1	1	1	1	1	PPIP5K1	1
15	43886417	43886565	1	1	1	1	1	CKMT1B	1
15	43887077	43887368	1	1	1	1	1	CKMT1B	1
15	43887572	43887667	1	1	1	1	1	CKMT1B	1
15	43904575	43904707	1	1	1	1	1	STRC	1
15	43986249	43986397	1	1	1	1	1	CKMT1A	1
15	43986725	43986782	1	1	1	1	1	CKMT1A	1
15	43986909	43987200	1	1	1	1	1	CKMT1A	1
15	43987404	43987499	1	1	1	1	1	CKMT1A	1
15	72947079	72947162	1	1	1	1	1	GOLGA6B	1
15	72952135	72952185	1	1	1	1	1	GOLGA6B	1
15	72952286	72952367	1	1	1	1	1	GOLGA6B	1
15	74366489	74366557	1	1	1	1	1	GOLGA6A	1
15	74374767	74374850	1	1	1	1	1	GOLGA6A	1
15	75554753	75554833	1	1	1	1	1	GOLGA6C	1
15	75559231	75559299	1	1	1	1	1	GOLGA6C	1
15	75575217	75575300	1	1	1	1	1	GOLGA6D	1
15	75579034	75579114	1	1	1	1	1	GOLGA6D	1
15	75583507	75583575	1	1	1	1	1	GOLGA6D	1
15	82638792	82638872	1	1	1	1	1	GOLGA6L10	1
15	82639058	82639117	1	1	1	1	1	GOLGA6L10	1
15	82639740	82639859	1	1	1	1	1	GOLGA6L10	1
15	82641523	82641606	1	1	1	1	1	GOLGA6L10	1
15	82722285	82722368	1	1	1	1	1	GOLGA6L9	1
15	82724031	82724150	1	1	1	1	1	GOLGA6L9	1
15	82724773	82724832	1	1	1	1	1	GOLGA6L9	1
15	82725018	82725098	1	1	1	1	1	GOLGA6L9	1
15	82725763	82725850	1	1	1	1	1	GOLGA6L9	1
15	82726234	82726802	1	1	1	1	1	GOLGA6L9	1
15	82727069	82727129	1	1	1	1	1	GOLGA6L9	1
15	82728167	82728269	1	1	1	1	1	GOLGA6L9	1
15	82728479	82728608	1	1	1	1	1	GOLGA6L9	1
15	82821164	82821289	1	1	1	1	1	RPS17	1
15	82822330	82822450	1	1	1	1	1	RPS17	1
15	82822633	82822779	1	1	1	1	1	RPS17	1
15	82823288	82823393	1	1	1	1	1	RPS17	1
15	82939014	82939097	1	1	1	1	1	RP13-996F3.5	1
15	83016232	83016351	1	1	1	1	1	RP13-996F3.4	1
15	83018015	83018098	1	1	1	1	1	RP13-996F3.4	1
15	83098810	83098893	1	1	1	1	1	GOLGA6L9	1
15	83100556	83100675	1	1	1	1	1	GOLGA6L9	1
15	83101298	83101357	1	1	1	1	1	GOLGA6L9	1
15	83101543	83101623	1	1	1	1	1	GOLGA6L9	1
15	83102288	83102375	1	1	1	1	1	GOLGA6L9	1
15	83102759	83103327	1	1	1	1	1	GOLGA6L9	1
15	83103594	83103654	1	1	1	1	1	GOLGA6L9	1
15	83104656	83104794	1	1	1	1	1	GOLGA6L9	1
15	83105004	83105133	1	1	1	1	1	GOLGA6L9	1
15	83205507	83205632	1	1	1	1	1	RPS17L	1
15	83206673	83206793	1	1	1	1	1	RPS17L	1
15	83206976	83207122	1	1	1	1	1	RPS17L	1
15	83207631	83207736	1	1	1	1	1	RPS17L	1
15	83208732	83208883	1	1	1	1	1	RPS17L	1
15	83209177	83209179	1	1	1	1	1	RPS17L	1
15	83213345	83213452	1	1	1	1	1	CPEB1	1
15	84906338	84906457	1	1	1	1	1	GOLGA6L4	1
15	84907080	84907139	1	1	1	1	1	GOLGA6L4	1
15	84907325	84907405	1	1	1	1	1	GOLGA6L4	1
16	2615554	2615698	1	1	1	1	1	PDPK1	1
16	2616357	2616458	1	1	1	1	1	PDPK1	1
16	2631296	2631364	1	1	1	1	1	PDPK1	1
16	2631608	2631704	1	1	1	1	1	PDPK1	1
16	2633413	2633586	1	1	1	1	1	PDPK1	1
16	14784352	14784502	1	1	1	1	1	PLA2G10	1
16	14787990	14788086	1	1	1	1	1	PLA2G10	1
16	14802801	14802920	1	1	1	1	1	NPIPA3	1
16	14805546	14805608	1	1	1	1	1	NPIPA3	1
16	14809925	14810053	1	1	1	1	1	NPIPA3	1
16	14813947	14814091	1	1	1	1	1	NPIPA3	1
16	14817049	14817156	1	1	1	1	1	NPIPA3	1
16	14818345	14818632	1	1	1	1	1	NPIPA3	1
16	14841923	14842042	1	1	1	1	1	NPIPA2	1
16	14844670	14844732	1	1	1	1	1	NPIPA2	1
16	14849049	14849177	1	1	1	1	1	NPIPA2	1
16	14853067	14853211	1	1	1	1	1	NPIPA2	1
16	14856169	14856276	1	1	1	1	1	NPIPA2	1
16	16368869	16369028	1	1	1	1	1	NOMO3	1
16	16369174	16369300	1	1	1	1	1	NOMO3	1
16	16371227	16371340	1	1	1	1	1	NOMO3	1
16	16372519	16372646	1	1	1	1	1	NOMO3	1
16	16374046	16374187	1	1	1	1	1	NOMO3	1
16	16375096	16375179	1	1	1	1	1	NOMO3	1
16	16376873	16376983	1	1	1	1	1	NOMO3	1
16	16379262	16379363	1	1	1	1	1	NOMO3	1
16	16387509	16387601	1	1	1	1	1	NOMO3	1
16	16387817	16387903	1	1	1	1	1	NOMO3	1
16	16388484	16388619	1	1	1	1	1	NOMO3	1
16	16429787	16429849	1	1	1	1	1	AC138969.4	1
16	16434163	16434291	1	1	1	1	1	AC138969.4	1
16	16441260	16441367	1	1	1	1	1	AC138969.4	1
16	16443949	16444413	1	1	1	1	1	AC138969.4	1
16	16473102	16473164	1	1	1	1	1	NPIPA7	1
16	16477521	16477649	1	1	1	1	1	NPIPA7	1
16	16486450	16486478	1	1	1	1	1	NPIPA7	1
16	16487313	16487777	1	1	1	1	1	NPIPA7	1
16	18411828	18412292	1	1	1	1	1	NPIPA8	1
16	18413115	18413155	1	1	1	1	1	NPIPA8	1
16	18413652	18413687	1	1	1	1	1	NPIPA8	1
16	18413797	18413857	1	1	1	1	1	NPIPA8	1
16	18421971	18422099	1	1	1	1	1	NPIPA8	1
16	18426457	18426519	1	1	1	1	1	NPIPA8	1
16	18451981	18452445	1	1	1	1	1	RP11-1212A22.4	1
16	18453255	18453308	1	1	1	1	1	RP11-1212A22.4	1
16	18453691	18453840	1	1	1	1	1	RP11-1212A22.4	1
16	18453950	18454010	1	1	1	1	1	RP11-1212A22.4	1
16	18455027	18455134	1	1	1	1	1	RP11-1212A22.4	1
16	18458084	18458228	1	1	1	1	1	RP11-1212A22.4	1
16	18462115	18462243	1	1	1	1	1	RP11-1212A22.4	1
16	18466580	18466642	1	1	1	1	1	RP11-1212A22.4	1
16	18511231	18511366	1	1	1	1	1	NOMO2	1
16	18522867	18522977	1	1	1	1	1	NOMO2	1
16	18524672	18524755	1	1	1	1	1	NOMO2	1
16	18525664	18525805	1	1	1	1	1	NOMO2	1
16	18527205	18527332	1	1	1	1	1	NOMO2	1
16	18528511	18528624	1	1	1	1	1	NOMO2	1
16	18530823	18530982	1	1	1	1	1	NOMO2	1
16	21415696	21415830	1	1	1	1	1	NPIPB3	1
16	21417975	21418010	1	1	1	1	1	NPIPB3	1
16	21418120	21418180	1	1	1	1	1	NPIPB3	1
16	21422563	21422662	1	1	1	1	1	NPIPB3	1
16	21426278	21426406	1	1	1	1	1	NPIPB3	1
16	21430811	21430896	1	1	1	1	1	NPIPB3	1
16	21430956	21431018	1	1	1	1	1	NPIPB3	1
16	21752042	21752229	1	1	1	1	1	OTOA	1
16	21850426	21850461	1	1	1	1	1	NPIPB4	1
16	21850571	21850631	1	1	1	1	1	NPIPB4	1
16	21868580	21868699	1	1	1	1	1	NPIPB4	1
16	22525123	22525242	1	1	1	1	1	NPIPB5	1
16	22530459	22530485	1	1	1	1	1	NPIPB5	1
16	22535141	22535269	1	1	1	1	1	NPIPB5	1
16	22538887	22538986	1	1	1	1	1	NPIPB5	1
16	22543381	22543441	1	1	1	1	1	NPIPB5	1
16	22543551	22543586	1	1	1	1	1	NPIPB5	1
16	28391122	28391201	1	1	1	1	1	EIF3CL	1
16	28391297	28391459	1	1	1	1	1	EIF3CL	1
16	28391613	28391700	1	1	1	1	1	EIF3CL	1
16	28391789	28391854	1	1	1	1	1	EIF3CL	1
16	28391953	28392112	1	1	1	1	1	EIF3CL	1
16	28394439	28394802	1	1	1	1	1	EIF3CL	1
16	28399829	28400019	1	1	1	1	1	EIF3CL	1
16	28401612	28401705	1	1	1	1	1	EIF3CL	1
16	28401841	28401966	1	1	1	1	1	EIF3CL	1
16	28402161	28402302	1	1	1	1	1	EIF3CL	1
16	28411192	28411319	1	1	1	1	1	EIF3CL	1
16	28411698	28411807	1	1	1	1	1	EIF3CL	1
16	28411936	28411990	1	1	1	1	1	EIF3CL	1
16	28412180	28412305	1	1	1	1	1	EIF3CL	1
16	28412528	28412717	1	1	1	1	1	EIF3CL	1
16	28412860	28412925	1	1	1	1	1	EIF3CL	1
16	28667784	28667844	1	1	1	1	1	NPIPB8	1
16	28723008	28723108	1	1	1	1	1	EIF3C	1
16	28725022	28725087	1	1	1	1	1	EIF3C	1
16	28725230	28725419	1	1	1	1	1	EIF3C	1
16	28725642	28725767	1	1	1	1	1	EIF3C	1
16	28725957	28726011	1	1	1	1	1	EIF3C	1
16	28726140	28726249	1	1	1	1	1	EIF3C	1
16	28726628	28726755	1	1	1	1	1	EIF3C	1
16	28735643	28735784	1	1	1	1	1	EIF3C	1
16	28735979	28736104	1	1	1	1	1	EIF3C	1
16	28736240	28736333	1	1	1	1	1	EIF3C	1
16	28737926	28738116	1	1	1	1	1	EIF3C	1
16	28743150	28743513	1	1	1	1	1	EIF3C	1
16	28745841	28746000	1	1	1	1	1	EIF3C	1
16	28746099	28746164	1	1	1	1	1	EIF3C	1
16	28746253	28746340	1	1	1	1	1	EIF3C	1
16	28746494	28746656	1	1	1	1	1	EIF3C	1
16	28746752	28746831	1	1	1	1	1	EIF3C	1
16	28781909	28781969	1	1	1	1	1	NPIPB9	1
16	28782079	28782114	1	1	1	1	1	NPIPB9	1
16	28783474	28784073	1	1	1	1	1	NPIPB9	1
16	29396971	29397006	1	1	1	1	1	NPIPB11	1
16	29455719	29455820	1	1	1	1	1	RP11-345J4.5	1
16	29464957	29465053	1	1	1	1	1	BOLA2	1
16	29465336	29465434	1	1	1	1	1	RP11-345J4.5	1
16	29465512	29465772	1	1	1	1	1	BOLA2:RP11-345J4.5	1
16	29466865	29467206	1	1	1	1	1	SLX1B	1
16	29474666	29474792	1	1	1	1	1	SULT1A4	1
16	29474888	29474982	1	1	1	1	1	SULT1A4	1
16	29475463	29475661	1	1	1	1	1	SULT1A4	1
16	29476933	29477062	1	1	1	1	1	RP11-345J4.3	1
16	29499376	29499412	1	1	1	1	1	RP11-231C14.4	1
16	29511569	29511595	1	1	1	1	1	RP11-231C14.4	1
16	30204299	30204395	1	1	1	1	1	BOLA2B	1
16	30204678	30204776	1	1	1	1	1	BOLA2B	1
16	30204854	30205114	1	1	1	1	1	BOLA2B	1
16	30214011	30214137	1	1	1	1	1	SULT1A3	1
16	30214233	30214327	1	1	1	1	1	SULT1A3	1
16	30238485	30238520	1	1	1	1	1	RP11-347C12.1	1
16	30238630	30238690	1	1	1	1	1	RP11-347C12.1	1
16	30246769	30246900	1	1	1	1	1	RP11-347C12.1	1
16	30251537	30251563	1	1	1	1	1	RP11-347C12.1	1
16	32685876	32685885	1	1	1	1	1	TP53TG3	1
16	32686248	32686386	1	1	1	1	1	TP53TG3	1
16	32686918	32686951	1	1	1	1	1	TP53TG3	1
16	32687057	32687418	1	1	1	1	1	TP53TG3	1
16	33205615	33205976	1	1	1	1	1	TP53TG3C	1
16	33206082	33206115	1	1	1	1	1	TP53TG3C	1
16	33206647	33206714	1	1	1	1	1	TP53TG3C	1
16	33207148	33207157	1	1	1	1	1	TP53TG3C	1
16	33262150	33262511	1	1	1	1	1	TP53TG3B	1
16	33262617	33262650	1	1	1	1	1	TP53TG3B	1
16	33263182	33263249	1	1	1	1	1	TP53TG3B	1
16	33263683	33263692	1	1	1	1	1	TP53TG3B:TP53TG3C	1
16	55836964	55837144	1	1	1	1	1	CES1	1
16	55837441	55837513	1	1	1	1	1	CES1	1
16	55840245	55840376	1	1	1	1	1	CES1	1
16	69993363	69993484	1	1	1	1	1	CLEC18A	1
16	69993642	69993749	1	1	1	1	1	CLEC18A	1
16	69994276	69994368	1	1	1	1	1	CLEC18A	1
16	69994748	69994854	1	1	1	1	1	CLEC18A	1
16	69995489	69995618	1	1	1	1	1	CLEC18A	1
16	69995891	69995987	1	1	1	1	1	CLEC18A	1
16	70216271	70216392	1	1	1	1	1	CLEC18C	1
16	70216550	70216657	1	1	1	1	1	CLEC18C	1
16	70217184	70217276	1	1	1	1	1	CLEC18C	1
16	70217656	70217762	1	1	1	1	1	CLEC18C	1
16	70218397	70218526	1	1	1	1	1	CLEC18C	1
16	70218799	70218895	1	1	1	1	1	CLEC18C	1
17	18939271	18939393	1	1	1	1	1	GRAP	1
17	18950162	18950239	1	1	1	1	1	GRAP	1
17	18999396	18999508	1	1	1	1	1	AC007952.5	1
17	19030933	19031010	1	1	1	1	1	GRAPL	1
17	19041448	19041452	1	1	1	1	1	AC007952.1	1
17	19041604	19041656	1	1	1	1	1	AC007952.1	1
17	19041779	19041902	1	1	1	1	1	GRAPL	1
17	19059206	19059318	1	1	1	1	1	AC007952.6	1
17	19061551	19061933	1	1	1	1	1	AC007952.6	1
17	19062092	19062206	1	1	1	1	1	AC007952.6	1
17	19122674	19122788	1	1	1	1	1	AC106017.1	1
17	19122947	19123105	1	1	1	1	1	AC106017.1	1
17	19125562	19125674	1	1	1	1	1	AC106017.1	1
17	34497913	34497961	1	1	1	1	1	TBC1D3B	1
17	34501802	34501988	1	1	1	1	1	TBC1D3B	1
17	34502090	34502175	1	1	1	1	1	TBC1D3B	1
17	34502339	34502410	1	1	1	1	1	TBC1D3B	1
17	34588812	34589034	1	1	1	1	1	TBC1D3C	1
17	34747966	34748118	1	1	1	1	1	TBC1D3H	1
17	34748489	34748588	1	1	1	1	1	TBC1D3H	1
17	34749052	34749117	1	1	1	1	1	TBC1D3H	1
17	34749502	34749596	1	1	1	1	1	TBC1D3H	1
17	34750310	34750430	1	1	1	1	1	TBC1D3H	1
17	34750974	34751022	1	1	1	1	1	TBC1D3H	1
17	34752271	34752380	1	1	1	1	1	TBC1D3H	1
17	34753261	34753341	1	1	1	1	1	TBC1D3H	1
17	34799017	34799169	1	1	1	1	1	TBC1D3G	1
17	34799540	34799639	1	1	1	1	1	TBC1D3G	1
17	34800103	34800168	1	1	1	1	1	TBC1D3G	1
17	34800553	34800647	1	1	1	1	1	TBC1D3G	1
17	34801361	34801481	1	1	1	1	1	TBC1D3G	1
17	34802025	34802073	1	1	1	1	1	TBC1D3G	1
17	34804312	34804392	1	1	1	1	1	TBC1D3G	1
17	34804875	34805097	1	1	1	1	1	TBC1D3G	1
17	34805910	34806096	1	1	1	1	1	TBC1D3G	1
17	34806198	34806283	1	1	1	1	1	TBC1D3G	1
17	34806447	34806518	1	1	1	1	1	TBC1D3G	1
17	36285545	36285616	1	1	1	1	1	TBC1D3F	1
17	36290586	36290706	1	1	1	1	1	TBC1D3F	1
17	36291420	36291514	1	1	1	1	1	TBC1D3F	1
17	36291899	36291964	1	1	1	1	1	TBC1D3F	1
17	36294032	36294597	1	1	1	1	1	TBC1D3F	1
17	36338029	36338594	1	1	1	1	1	TBC1D3	1
17	36340662	36340727	1	1	1	1	1	TBC1D3	1
17	36341112	36341206	1	1	1	1	1	TBC1D3	1
17	36347010	36347082	1	1	1	1	1	NA	1
17	44435616	44435763	1	1	1	1	1	ARL17B	1
17	44600450	44600521	1	1	1	1	1	LRRC37A2	1
17	44601170	44601250	1	1	1	1	1	LRRC37A2	1
17	44648125	44648235	1	1	1	1	1	ARL17A	1
17	44653541	44653688	1	1	1	1	1	ARL17A	1
17	44668142	44668153	1	1	1	1	1	NSF	1
17	44701610	44701695	1	1	1	1	1	NSF	1
17	44720470	44720625	1	1	1	1	1	NSF	1
17	62882204	62882284	1	1	1	1	1	LRRC37A3	1
17	62882933	62883004	1	1	1	1	1	LRRC37A3	1
18	14802216	14802277	1	1	1	1	1	ANKRD30B	1
19	43863300	43863418	1	1	1	1	1	CD177	1
2	87180065	87180176	1	1	1	1	1	RGPD1	1
2	87180621	87180773	1	1	1	1	1	RGPD1	1
2	87185405	87185550	1	1	1	1	1	RGPD1	1
2	87196351	87196438	1	1	1	1	1	RGPD1	1
2	87198870	87199079	1	1	1	1	1	RGPD1	1
2	87202851	87203009	1	1	1	1	1	RGPD1	1
2	87203276	87203413	1	1	1	1	1	RGPD1	1
2	87203676	87203822	1	1	1	1	1	RGPD1	1
2	87208206	87208323	1	1	1	1	1	RGPD1	1
2	88088241	88088358	1	1	1	1	1	RGPD2	1
2	88092741	88092887	1	1	1	1	1	RGPD2	1
2	88093150	88093287	1	1	1	1	1	RGPD2	1
2	88093554	88093712	1	1	1	1	1	RGPD2	1
2	88094636	88094759	1	1	1	1	1	RGPD2	1
2	88094927	88095102	1	1	1	1	1	RGPD2	1
2	88097484	88097693	1	1	1	1	1	RGPD2	1
2	88100124	88100211	1	1	1	1	1	RGPD2	1
2	88111004	88111149	1	1	1	1	1	RGPD2	1
2	88115788	88115940	1	1	1	1	1	RGPD2	1
2	88116385	88116496	1	1	1	1	1	RGPD2	1
2	89629873	89630186	1	1	1	1	1	IGKV2-40	1
2	90273704	90273761	1	1	1	1	1	IGKV3D-7	1
2	90273937	90274235	1	1	1	1	1	IGKV3D-7	1
2	90537839	90538139	1	1	1	1	1	RP11-685N3.1	1
2	90538315	90538372	1	1	1	1	1	RP11-685N3.1	1
2	96263077	96263099	1	1	1	1	1	TRIM43	1
2	96263628	96263725	1	1	1	1	1	TRIM43	1
2	96692755	96692854	1	1	1	1	1	GPAT2	1
2	96693167	96693300	1	1	1	1	1	GPAT2	1
2	96697009	96697082	1	1	1	1	1	GPAT2	1
2	110559360	110559427	1	1	1	1	1	RGPD5	1
2	110561009	110561120	1	1	1	1	1	RGPD5	1
2	110561556	110561708	1	1	1	1	1	RGPD5	1
2	110565751	110565981	1	1	1	1	1	RGPD5	1
2	110566327	110566472	1	1	1	1	1	RGPD5	1
2	110571037	110571232	1	1	1	1	1	RGPD5	1
2	110577273	110577360	1	1	1	1	1	RGPD5	1
2	110579482	110579691	1	1	1	1	1	RGPD5	1
2	110581799	110581980	1	1	1	1	1	RGPD5	1
2	110582064	110582239	1	1	1	1	1	RGPD5	1
2	110582407	110582530	1	1	1	1	1	RGPD5	1
2	110583453	110583611	1	1	1	1	1	RGPD5	1
2	110583878	110584015	1	1	1	1	1	RGPD5	1
2	110584278	110584424	1	1	1	1	1	RGPD5	1
2	110585369	110585548	1	1	1	1	1	RGPD5	1
2	110585642	110585725	1	1	1	1	1	RGPD5	1
2	110588894	110589029	1	1	1	1	1	RGPD5	1
2	110590428	110590537	1	1	1	1	1	RGPD5	1
2	110592574	110592668	1	1	1	1	1	RGPD5	1
2	110593396	110595619	1	1	1	1	1	RGPD5	1
2	110602680	110602819	1	1	1	1	1	RGPD5	1
2	110605387	110605588	1	1	1	1	1	RGPD5	1
2	110613439	110613470	1	1	1	1	1	RGPD5	1
2	110656306	110656487	1	1	1	1	1	LIMS3	1
2	110660830	110660989	1	1	1	1	1	LIMS3	1
2	110663457	110663465	1	1	1	1	1	LIMS3	1
2	110673529	110673649	1	1	1	1	1	LIMS3	1
2	110674084	110674233	1	1	1	1	1	LIMS3	1
2	110677066	110677129	1	1	1	1	1	LIMS3	1
2	110843275	110843334	1	1	1	1	1	MALL	1
2	110845149	110845274	1	1	1	1	1	MALL	1
2	111209532	111209595	1	1	1	1	1	LIMS3L	1
2	111212428	111212577	1	1	1	1	1	LIMS3L	1
2	111223196	111223204	1	1	1	1	1	LIMS3L	1
2	111225672	111225831	1	1	1	1	1	LIMS3L	1
2	111230174	111230355	1	1	1	1	1	LIMS3L	1
2	111273191	111273222	1	1	1	1	1	RGPD6	1
2	111281073	111281274	1	1	1	1	1	RGPD6	1
2	111283842	111283981	1	1	1	1	1	RGPD6	1
2	111291042	111293265	1	1	1	1	1	RGPD6	1
2	111293993	111294087	1	1	1	1	1	RGPD6	1
2	111296124	111296233	1	1	1	1	1	RGPD6	1
2	111297632	111297767	1	1	1	1	1	RGPD6	1
2	111300936	111301019	1	1	1	1	1	RGPD6	1
2	111301113	111301292	1	1	1	1	1	RGPD6	1
2	111302237	111302383	1	1	1	1	1	RGPD6	1
2	111302646	111302783	1	1	1	1	1	RGPD6	1
2	111303050	111303208	1	1	1	1	1	RGPD6	1
2	111304131	111304254	1	1	1	1	1	RGPD6	1
2	111304422	111304597	1	1	1	1	1	RGPD6	1
2	111304681	111304862	1	1	1	1	1	RGPD6	1
2	111306970	111307179	1	1	1	1	1	RGPD6	1
2	111309301	111309388	1	1	1	1	1	RGPD6	1
2	111315429	111315624	1	1	1	1	1	RGPD6	1
2	111320189	111320334	1	1	1	1	1	RGPD6	1
2	111320680	111320910	1	1	1	1	1	RGPD6	1
2	111324953	111325105	1	1	1	1	1	RGPD6	1
2	111325541	111325652	1	1	1	1	1	RGPD6	1
2	111327234	111327301	1	1	1	1	1	RGPD6	1
2	113152195	113152330	1	1	1	1	1	RGPD8	1
2	113155499	113155582	1	1	1	1	1	RGPD8	1
2	113155676	113155855	1	1	1	1	1	RGPD8	1
2	113158694	113158817	1	1	1	1	1	RGPD8	1
2	113158985	113159160	1	1	1	1	1	RGPD8	1
2	113163874	113163961	1	1	1	1	1	RGPD8	1
2	131223225	131223345	1	1	1	1	1	POTEI	1
2	131261019	131261192	1	1	1	1	1	POTEI	1
2	131279058	131279080	1	1	1	1	1	CFC1B	1
2	131279386	131279435	1	1	1	1	1	CFC1B	1
2	131279530	131279703	1	1	1	1	1	CFC1B	1
2	131280363	131280477	1	1	1	1	1	CFC1B	1
2	131280742	131280851	1	1	1	1	1	CFC1B	1
2	131285269	131285465	1	1	1	1	1	CFC1B	1
2	131300027	131300067	1	1	1	1	1	AC013269.5	1
2	131301456	131301631	1	1	1	1	1	AC013269.5	1
2	131328413	131328553	1	1	1	1	1	NA	1
2	131374638	131374811	1	1	1	1	1	POTEJ	1
2	132008351	132008421	1	1	1	1	1	POTEE	1
2	152437311	152437418	1	1	1	1	1	NEB	1
2	152442021	152442128	1	1	1	1	1	NEB	1
2	152442919	152443023	1	1	1	1	1	NEB	1
2	152443888	152444091	1	1	1	1	1	NEB	1
2	152446403	152446714	1	1	1	1	1	NEB	1
2	152452574	152452681	1	1	1	1	1	NEB	1
2	152453472	152453576	1	1	1	1	1	NEB	1
2	152454441	152454644	1	1	1	1	1	NEB	1
21	14987444	14987558	1	1	1	1	1	POTED	1
22	16282478	16282592	1	1	1	1	1	POTEH	1
22	20695806	20695830	1	1	1	1	1	FAM230A	1
22	20698777	20698863	1	1	1	1	1	FAM230A	1
22	24303207	24303318	1	1	1	1	1	GSTT2B	1
22	24309103	24309210	1	1	1	1	1	DDTL	1
22	24309574	24309749	1	1	1	1	1	DDTL	1
22	24315294	24315536	1	1	1	1	1	NA	1
22	24315957	24316132	1	1	1	1	1	DDT	1
22	24316496	24316628	1	1	1	1	1	DDT	1
22	24319067	24319083	1	1	1	1	1	DDT	1
22	24325588	24325794	1	1	1	1	1	GSTT2	1
22	25423967	25425507	1	1	1	1	1	KIAA1671	1
22	28249604	28249651	1	1	1	1	1	PITPNB	1
22	28250883	28250927	1	1	1	1	1	PITPNB	1
22	28254375	28254497	1	1	1	1	1	PITPNB	1
22	42954354	42954463	1	1	1	1	1	SERHL2	1
3	75713531	75713708	1	1	1	1	1	FRG2C	1
3	75713970	75714047	1	1	1	1	1	FRG2C	1
3	75714277	75714354	1	1	1	1	1	FRG2C	1
3	75714678	75715189	1	1	1	1	1	FRG2C	1
4	9221878	9223467	1	1	1	1	1	USP17L12	1
4	9264598	9266187	1	1	1	1	1	USP17L21	1
4	9331637	9333226	1	1	1	1	1	USP17L25	1
4	9345874	9347463	1	1	1	1	1	USP17L27	1
4	9350619	9352208	1	1	1	1	1	USP17L28	1
4	75318261	75318351	1	1	1	1	1	AREG	1
4	75480839	75480899	1	1	1	1	1	AREGB	1
4	190948182	190948359	1	1	1	1	1	FRG2	1
4	190995497	190996951	1	1	1	1	1	DUX4L6	1
4	190997099	190997110	1	1	1	1	1	DUX4L6	1
4	190998790	191000244	1	1	1	1	1	DUX4L5	1
4	191005384	191006838	1	1	1	1	1	DUX4	1
4	191006986	191006997	1	1	1	1	1	DUX4	1
4	191008677	191010131	1	1	1	1	1	DUX4L3	1
4	191011977	191013431	1	1	1	1	1	DUX4L2	1
4	191013579	191013590	1	1	1	1	1	DUX4L2	1
5	68882081	68882183	1	1	1	1	1	GTF2H2C	1
5	69321279	69321285	1	1	1	1	1	SERF1B	1
5	69322234	69322342	1	1	1	1	1	SERF1B	1
5	69359242	69359313	1	1	1	1	1	SMN2	1
5	69361792	69361911	1	1	1	1	1	SMN2	1
5	69362761	69362961	1	1	1	1	1	SMN2	1
5	69363121	69363273	1	1	1	1	1	SMN2	1
5	70196697	70196703	1	1	1	1	1	SERF1A	1
5	70197652	70197760	1	1	1	1	1	SERF1A	1
5	70234666	70234737	1	1	1	1	1	SMN1	1
5	70237216	70237335	1	1	1	1	1	SMN1	1
5	70238185	70238385	1	1	1	1	1	SMN1	1
5	70238545	70238697	1	1	1	1	1	SMN1	1
5	70269956	70270120	1	1	1	1	1	NAIP	1
5	70271987	70272073	1	1	1	1	1	NAIP	1
5	70279602	70281713	1	1	1	1	1	NAIP	1
5	70283620	70283701	1	1	1	1	1	NAIP	1
5	70294551	70294650	1	1	1	1	1	NAIP	1
5	70299603	70299684	1	1	1	1	1	NAIP	1
5	70316486	70316611	1	1	1	1	1	NAIP	1
5	70337349	70337451	1	1	1	1	1	GTF2H2	1
5	180794288	180795223	1	1	1	1	1	OR4F3	1
6	31949885	31949949	1	1	1	1	1	C4A	1
6	31950082	31950280	1	1	1	1	1	C4A	1
6	31950495	31950696	1	1	1	1	1	C4A	1
6	31950906	31950976	1	1	1	1	1	C4A	1
6	31951055	31951143	1	1	1	1	1	C4A	1
6	31951362	31951444	1	1	1	1	1	C4A	1
6	31951615	31951711	1	1	1	1	1	C4A	1
6	31951850	31951955	1	1	1	1	1	C4A	1
6	31952053	31952190	1	1	1	1	1	C4A	1
6	31958969	31959084	1	1	1	1	1	C4A	1
6	31959184	31959363	1	1	1	1	1	C4A	1
6	31959509	31959691	1	1	1	1	1	C4A	1
6	31959824	31960009	1	1	1	1	1	C4A	1
6	31960163	31960321	1	1	1	1	1	C4A	1
6	31960573	31960699	1	1	1	1	1	C4A	1
6	31960867	31960941	1	1	1	1	1	C4A	1
6	31961202	31961399	1	1	1	1	1	C4A	1
6	31961491	31961602	1	1	1	1	1	C4A	1
6	31966591	31966684	1	1	1	1	1	C4A	1
6	31966782	31966968	1	1	1	1	1	C4A	1
6	31967083	31967173	1	1	1	1	1	C4A	1
6	31967264	31967338	1	1	1	1	1	C4A	1
6	31968830	31968932	1	1	1	1	1	C4A	1
6	31969098	31969187	1	1	1	1	1	C4A	1
6	31969273	31969371	1	1	1	1	1	C4A	1
6	31969554	31969637	1	1	1	1	1	C4A	1
6	31969900	31970032	1	1	1	1	1	C4A	1
6	31970176	31970314	1	1	1	1	1	C4A	1
6	31982623	31982687	1	1	1	1	1	C4B	1
6	31982820	31983018	1	1	1	1	1	C4B	1
6	31983233	31983434	1	1	1	1	1	C4B	1
6	31983644	31983714	1	1	1	1	1	C4B	1
6	31983793	31983881	1	1	1	1	1	C4B	1
6	31984100	31984182	1	1	1	1	1	C4B	1
6	31984353	31984449	1	1	1	1	1	C4B	1
6	31984588	31984693	1	1	1	1	1	C4B	1
6	31984791	31984923	1	1	1	1	1	C4B	1
6	31991707	31991822	1	1	1	1	1	C4B	1
6	31991922	31992101	1	1	1	1	1	C4B	1
6	31992247	31992429	1	1	1	1	1	C4B	1
6	31992562	31992747	1	1	1	1	1	C4B	1
6	31992901	31993059	1	1	1	1	1	C4B	1
6	31993311	31993437	1	1	1	1	1	C4B	1
6	31993605	31993679	1	1	1	1	1	C4B	1
6	31993940	31994137	1	1	1	1	1	C4B	1
6	31999328	31999421	1	1	1	1	1	C4B	1
6	31999519	31999705	1	1	1	1	1	C4B	1
6	31999820	31999910	1	1	1	1	1	C4B	1
6	32000001	32000075	1	1	1	1	1	C4B	1
6	32001567	32001669	1	1	1	1	1	C4B	1
6	32001835	32001924	1	1	1	1	1	C4B	1
6	32002010	32002108	1	1	1	1	1	C4B	1
6	32002291	32002374	1	1	1	1	1	C4B	1
6	32002637	32002769	1	1	1	1	1	C4B	1
6	32002913	32003051	1	1	1	1	1	C4B	1
6	56955609	56955692	1	1	1	1	1	ZNF451	1
6	161038149	161038308	1	1	1	1	1	LPA	1
6	161039516	161039697	1	1	1	1	1	LPA	1
6	161045062	161045243	1	1	1	1	1	LPA	1
6	161049239	161049398	1	1	1	1	1	LPA	1
6	161050606	161050787	1	1	1	1	1	LPA	1
6	161060332	161060491	1	1	1	1	1	LPA	1
6	161065879	161066038	1	1	1	1	1	LPA	1
7	5990926	5991047	1	1	1	1	1	RSPH10B	1
7	6812981	6813102	1	1	1	1	1	RSPH10B2	1
7	62858417	62858860	1	1	1	1	1	AC073188.1	1
7	72431881	72431976	1	1	1	1	1	TRIM74	1
7	74188379	74188450	1	1	1	1	1	NCF1	1
7	74216326	74216354	1	1	1	1	1	GTF2IRD2	1
7	74422160	74422230	1	1	1	1	1	GATSL1	1
7	74432158	74432290	1	1	1	1	1	GATSL1	1
7	74433140	74433263	1	1	1	1	1	GATSL1	1
7	74436042	74436124	1	1	1	1	1	GATSL1	1
7	74438544	74438638	1	1	1	1	1	GATSL1	1
7	74438738	74438800	1	1	1	1	1	GATSL1	1
7	74442139	74442183	1	1	1	1	1	WBSCR16	1
7	74457143	74457217	1	1	1	1	1	WBSCR16	1
7	74471636	74471723	1	1	1	1	1	WBSCR16	1
7	74474400	74474581	1	1	1	1	1	WBSCR16	1
7	74477020	74477104	1	1	1	1	1	WBSCR16	1
7	74541717	74541771	1	1	1	1	1	GTF2IRD2B	1
7	74556910	74556993	1	1	1	1	1	GTF2IRD2B	1
7	74559757	74559875	1	1	1	1	1	GTF2IRD2B	1
7	74807608	74807670	1	1	1	1	1	GATSL2	1
7	74807770	74807864	1	1	1	1	1	GATSL2	1
7	74810284	74810366	1	1	1	1	1	GATSL2	1
7	74814118	74814250	1	1	1	1	1	GATSL2	1
7	75032928	75033023	1	1	1	1	1	TRIM73	1
7	102124042	102124160	1	1	1	1	1	RASA4B	1
7	102124272	102124336	1	1	1	1	1	RASA4B	1
7	102135328	102135520	1	1	1	1	1	RASA4B	1
7	102150046	102150107	1	1	1	1	1	RASA4B	1
7	102193703	102193862	1	1	1	1	1	SPDYE2	1
7	102223221	102223339	1	1	1	1	1	RASA4	1
7	102223451	102223515	1	1	1	1	1	RASA4	1
7	102240704	102240835	1	1	1	1	1	RASA4	1
7	102242771	102242852	1	1	1	1	1	RASA4	1
7	102249208	102249269	1	1	1	1	1	RASA4	1
7	102264636	102264798	1	1	1	1	1	RP11-514P8.6	1
7	102292796	102292955	1	1	1	1	1	SPDYE2B	1
7	102295431	102295661	1	1	1	1	1	SPDYE2B	1
7	102300137	102300530	1	1	1	1	1	SPDYE2B	1
7	102300653	102300709	1	1	1	1	1	SPDYE2B	1
7	143420304	143420543	1	1	1	1	1	FAM115C	1
8	6835295	6835401	1	1	1	1	1	DEFA1	1
8	6835982	6836156	1	1	1	1	1	DEFA1	1
8	6854412	6854518	1	1	1	1	1	DEFA1B	1
8	6855099	6855273	1	1	1	1	1	DEFA1B	1
8	7287595	7287652	1	1	1	1	1	DEFB103B	1
8	7318932	7319056	1	1	1	1	1	SPAG11B	1
8	7345243	7345312	1	1	1	1	1	DEFB105B	1
8	7345658	7345699	1	1	1	1	1	DEFB105B	1
8	7397327	7397403	1	1	1	1	1	RP11-1118M6.1	1
8	7638682	7638758	1	1	1	1	1	AC084121.16	1
8	7707538	7707662	1	1	1	1	1	SPAG11A	1
8	7716753	7716807	1	1	1	1	1	SPAG11A	1
8	7726041	7726195	1	1	1	1	1	SPAG11A	1
8	7738944	7739001	1	1	1	1	1	DEFB103A	1
8	7804944	7804955	1	1	1	1	1	ZNF705B	1
8	11965703	11965714	1	1	1	1	1	ZNF705D	1
8	11967409	11967535	1	1	1	1	1	ZNF705D	1
8	21632484	21632567	1	1	1	1	1	GFRA2	1
8	21640097	21640411	1	1	1	1	1	GFRA2	1
8	21640509	21640654	1	1	1	1	1	GFRA2	1
8	21645632	21645671	1	1	1	1	1	GFRA2	1
8	48203622	48203726	1	1	1	1	1	SPIDR	1
8	48206456	48206619	1	1	1	1	1	SPIDR	1
8	86756721	86758745	1	1	1	1	1	REXO1L10P	1
8	145194291	145194452	1	1	1	1	1	FAM203A	1
8	145293659	145293766	1	1	1	1	1	MROH1	1
8	145293938	145294082	1	1	1	1	1	MROH1	1
8	145294226	145294266	1	1	1	1	1	MROH1	1
8	145294517	145294658	1	1	1	1	1	MROH1	1
8	145295004	145295056	1	1	1	1	1	MROH1	1
8	145295473	145295580	1	1	1	1	1	MROH1	1
8	145295895	145296014	1	1	1	1	1	MROH1	1
8	145296298	145296420	1	1	1	1	1	MROH1	1
8	145297272	145297418	1	1	1	1	1	MROH1	1
8	145297505	145297531	1	1	1	1	1	MROH1	1
8	145298397	145298519	1	1	1	1	1	MROH1	1
8	145298766	145298845	1	1	1	1	1	MROH1	1
8	145299125	145299239	1	1	1	1	1	MROH1	1
8	145299347	145299442	1	1	1	1	1	MROH1	1
8	145300059	145300163	1	1	1	1	1	MROH1	1
8	145302204	145302339	1	1	1	1	1	MROH1	1
8	145302470	145302582	1	1	1	1	1	MROH1	1
8	145303780	145303932	1	1	1	1	1	MROH1	1
8	145305115	145305269	1	1	1	1	1	MROH1	1
8	145309716	145309881	1	1	1	1	1	MROH1	1
8	145313680	145313817	1	1	1	1	1	MROH1	1
8	145315580	145315735	1	1	1	1	1	MROH1	1
8	145318595	145318664	1	1	1	1	1	KM-PA-2	1
8	145318734	145318814	1	1	1	1	1	KM-PA-2	1
8	145318884	145319045	1	1	1	1	1	KM-PA-2	1
8	145319128	145319340	1	1	1	1	1	KM-PA-2	1
8	145319418	145319519	1	1	1	1	1	KM-PA-2	1
8	145319617	145319734	1	1	1	1	1	KM-PA-2	1
8	145319820	145319974	1	1	1	1	1	KM-PA-2	1
8	145323007	145323042	1	1	1	1	1	SCXB	1
8	145439499	145439660	1	1	1	1	1	FAM203B	1
8	145487681	145487750	1	1	1	1	1	BOP1	1
8	145487820	145487900	1	1	1	1	1	BOP1	1
8	145487963	145488131	1	1	1	1	1	BOP1	1
8	145488214	145488426	1	1	1	1	1	BOP1	1
8	145488504	145488605	1	1	1	1	1	BOP1	1
8	145488703	145488820	1	1	1	1	1	BOP1	1
8	145488838	145489060	1	1	1	1	1	BOP1	1
8	145492093	145492128	1	1	1	1	1	SCXA	1
9	39193125	39193272	1	1	1	1	1	CNTNAP3	1
9	41500708	41500896	1	1	1	1	1	SPATA31A5	1
9	41502095	41502152	1	1	1	1	1	SPATA31A5	1
9	42377414	42377551	1	1	1	1	1	ANKRD20A2	1
9	42380151	42380206	1	1	1	1	1	ANKRD20A2	1
9	42393482	42393566	1	1	1	1	1	ANKRD20A2	1
9	42396275	42396303	1	1	1	1	1	ANKRD20A2	1
9	42396395	42396467	1	1	1	1	1	ANKRD20A2	1
9	42402438	42402508	1	1	1	1	1	ANKRD20A2	1
9	42419017	42419019	1	1	1	1	1	RP11-146D12.2	1
9	42671887	42671946	1	1	1	1	1	CBWD7	1
9	42673491	42673528	1	1	1	1	1	CBWD7	1
9	42679435	42679481	1	1	1	1	1	CBWD7	1
9	42681171	42681257	1	1	1	1	1	CBWD7	1
9	42689822	42689878	1	1	1	1	1	CBWD7	1
9	42700961	42701012	1	1	1	1	1	CBWD7	1
9	42704004	42704049	1	1	1	1	1	CBWD7	1
9	42712550	42712618	1	1	1	1	1	CBWD7	1
9	42712722	42712787	1	1	1	1	1	CBWD7	1
9	42713913	42714042	1	1	1	1	1	CBWD7	1
9	42714430	42714533	1	1	1	1	1	CBWD7	1
9	42718066	42719313	1	1	1	1	1	FOXD4L2	1
9	43089717	43089866	1	1	1	1	1	ANKRD20A3	1
9	43099327	43099397	1	1	1	1	1	ANKRD20A3	1
9	44325919	44326077	1	1	1	1	1	BX088651.2	1
9	47304003	47304074	1	1	1	1	1	AL953854.2	1
9	47304310	47304540	1	1	1	1	1	AL953854.2	1
9	47311409	47311496	1	1	1	1	1	AL953854.2	1
9	47314098	47314322	1	1	1	1	1	AL953854.2	1
9	69255604	69255695	1	1	1	1	1	CBWD6	1
9	69262334	69262487	1	1	1	1	1	CBWD6	1
9	70427652	70428899	1	1	1	1	1	FOXD4L4	1
9	70432432	70432535	1	1	1	1	1	CBWD5	1
9	70432923	70433052	1	1	1	1	1	CBWD5	1
9	70434178	70434243	1	1	1	1	1	CBWD5	1
9	70434347	70434415	1	1	1	1	1	CBWD5	1
9	70445953	70446004	1	1	1	1	1	CBWD5	1
9	70457087	70457143	1	1	1	1	1	CBWD5	1
9	70465708	70465794	1	1	1	1	1	CBWD5	1
9	70467484	70467530	1	1	1	1	1	CBWD5	1
9	70471123	70471140	1	1	1	1	1	CBWD5	1
9	70472648	70472659	1	1	1	1	1	CBWD5	1
9	70473437	70473474	1	1	1	1	1	CBWD5	1
9	70475019	70475078	1	1	1	1	1	CBWD5	1
9	70856948	70857101	1	1	1	1	1	CBWD3	1
9	97080303	97080338	1	1	1	1	1	NUTM2F	1
9	99701840	99701875	1	1	1	1	1	NUTM2G	1
9	136420680	136421052	1	1	1	1	1	ADAMTSL2	1
9	136426320	136426417	1	1	1	1	1	ADAMTSL2	1
9	136432058	136432184	1	1	1	1	1	ADAMTSL2	1
9	136433395	136433608	1	1	1	1	1	ADAMTSL2	1
9	136433725	136433880	1	1	1	1	1	ADAMTSL2	1
9	136434530	136434700	1	1	1	1	1	ADAMTSL2	1
9	136435453	136435629	1	1	1	1	1	ADAMTSL2	1
9	136438965	136439109	1	1	1	1	1	ADAMTSL2	1
9	136445253	136445345	1	1	1	1	1	FAM163B	1
X	47868763	47868841	1	1	1	1	1	SPACA5	1
X	47868946	47869039	1	1	1	1	1	SPACA5	1
X	47991632	47991710	1	1	1	1	1	SPACA5B	1
X	47991815	47991908	1	1	1	1	1	SPACA5B	1
X	48246753	48246802	1	1	1	1	1	SSX4	1
X	48248788	48248923	1	1	1	1	1	SSX4	1
X	48251311	48251415	1	1	1	1	1	SSX4	1
X	48252198	48252221	1	1	1	1	1	SSX4	1
X	48262088	48262111	1	1	1	1	1	SSX4B	1
X	48262894	48262998	1	1	1	1	1	SSX4B	1
X	48265386	48265521	1	1	1	1	1	SSX4B	1
X	48267508	48267557	1	1	1	1	1	SSX4B	1
X	49183150	49183275	1	1	1	1	1	GAGE12J	1
X	49185750	49185769	1	1	1	1	1	GAGE12J	1
X	49195253	49195272	1	1	1	1	1	GAGE13	1
X	49202219	49202344	1	1	1	1	1	GAGE2E	1
X	49204807	49204826	1	1	1	1	1	GAGE2E	1
X	49223827	49223846	1	1	1	1	1	GAGE12I	1
X	49233365	49233384	1	1	1	1	1	GAGE2C	1
X	49240334	49240459	1	1	1	1	1	GAGE2B	1
X	49242900	49242919	1	1	1	1	1	GAGE2B	1
X	49294472	49294491	1	1	1	1	1	GAGE12B	1
X	49297935	49298018	1	1	1	1	1	GAGE12C	1
X	49307491	49307574	1	1	1	1	1	GAGE12D	1
X	49310983	49311108	1	1	1	1	1	GAGE12D	1
X	49313584	49313603	1	1	1	1	1	GAGE12D	1
X	49317047	49317130	1	1	1	1	1	GAGE12E	1
X	49317596	49317716	1	1	1	1	1	GAGE12E	1
X	49320539	49320664	1	1	1	1	1	GAGE12E	1
X	49323136	49323155	1	1	1	1	1	GAGE12E	1
X	49326600	49326683	1	1	1	1	1	GAGE12F	1
X	49330098	49330223	1	1	1	1	1	GAGE12F	1
X	49332695	49332714	1	1	1	1	1	GAGE12F	1
X	49339651	49339776	1	1	1	1	1	GAGE12G	1
X	49342244	49342263	1	1	1	1	1	GAGE12G	1
X	49349199	49349324	1	1	1	1	1	GAGE12H	1
X	49351791	49351810	1	1	1	1	1	GAGE12H	1
X	49358721	49358846	1	1	1	1	1	GAGE2A	1
X	49364778	49364861	1	1	1	1	1	GAGE1	1
X	49365327	49365447	1	1	1	1	1	GAGE1	1
X	51795947	51796063	1	1	1	1	1	RP11-114H20.1	1
X	51797091	51797342	1	1	1	1	1	RP11-114H20.1	1
X	51805128	51805134	1	1	1	1	1	MAGED4B	1
X	51805329	51805760	1	1	1	1	1	MAGED4B	1
X	51806083	51806197	1	1	1	1	1	MAGED4B	1
X	51806799	51806846	1	1	1	1	1	MAGED4B	1
X	51807143	51807205	1	1	1	1	1	MAGED4B	1
X	51807544	51807639	1	1	1	1	1	MAGED4B	1
X	51807725	51807804	1	1	1	1	1	MAGED4B	1
X	51808265	51808388	1	1	1	1	1	MAGED4B	1
X	51808426	51808517	1	1	1	1	1	MAGED4B	1
X	51808906	51808985	1	1	1	1	1	MAGED4B	1
X	51809179	51809242	1	1	1	1	1	MAGED4B	1
X	51809346	51809549	1	1	1	1	1	MAGED4B	1
X	51809961	51810794	1	1	1	1	1	MAGED4B	1
X	51811059	51811268	1	1	1	1	1	MAGED4B	1
X	51929019	51929228	1	1	1	1	1	MAGED4	1
X	51929493	51930326	1	1	1	1	1	MAGED4	1
X	51930738	51930941	1	1	1	1	1	MAGED4	1
X	51931045	51931108	1	1	1	1	1	MAGED4	1
X	51931302	51931381	1	1	1	1	1	MAGED4	1
X	51931770	51931861	1	1	1	1	1	MAGED4	1
X	51932483	51932562	1	1	1	1	1	MAGED4	1
X	51932648	51932690	1	1	1	1	1	MAGED4	1
X	51933082	51933144	1	1	1	1	1	MAGED4	1
X	51933441	51933488	1	1	1	1	1	MAGED4	1
X	51934090	51934204	1	1	1	1	1	MAGED4	1
X	51942972	51943223	1	1	1	1	1	RP11-363G10.2	1
X	51944251	51944367	1	1	1	1	1	RP11-363G10.2	1
X	52113158	52113238	1	1	1	1	1	XAGE2B	1
X	52113710	52113815	1	1	1	1	1	XAGE2B	1
X	52115687	52115812	1	1	1	1	1	XAGE2B	1
X	52118712	52118731	1	1	1	1	1	XAGE2B	1
X	52238903	52239051	1	1	1	1	1	XAGE1B	1
X	52240458	52240615	1	1	1	1	1	NA	1
X	52241127	52241253	1	1	1	1	1	XAGE1B	1
X	52243844	52243863	1	1	1	1	1	XAGE1B	1
X	52255310	52255329	1	1	1	1	1	XAGE1A	1
X	52257920	52258046	1	1	1	1	1	XAGE1A	1
X	52258558	52258715	1	1	1	1	1	NA	1
X	52260122	52260270	1	1	1	1	1	XAGE1A	1
X	52380443	52380462	1	1	1	1	1	XAGE2	1
X	52383362	52383487	1	1	1	1	1	XAGE2	1
X	52385359	52385464	1	1	1	1	1	XAGE2	1
X	52385936	52386016	1	1	1	1	1	XAGE2	1
X	52511854	52512002	1	1	1	1	1	XAGE1C	1
X	52513409	52513566	1	1	1	1	1	NA	1
X	52514078	52514204	1	1	1	1	1	XAGE1C	1
X	52516795	52516814	1	1	1	1	1	XAGE1C	1
X	52528250	52528269	1	1	1	1	1	XAGE1D	1
X	52530860	52530986	1	1	1	1	1	XAGE1D	1
X	52531498	52531655	1	1	1	1	1	NA	1
X	52533062	52533210	1	1	1	1	1	XAGE1D	1
X	52541144	52541163	1	1	1	1	1	XAGE1E	1
X	52543754	52543880	1	1	1	1	1	XAGE1E	1
X	52544392	52544549	1	1	1	1	1	NA	1
X	52545956	52546104	1	1	1	1	1	XAGE1E	1
X	52727041	52727138	1	1	1	1	1	SSX2	1
X	52727836	52727981	1	1	1	1	1	SSX2	1
X	52729493	52729628	1	1	1	1	1	SSX2	1
X	52731631	52731680	1	1	1	1	1	SSX2	1
X	52733547	52733642	1	1	1	1	1	SSX2	1
X	52734178	52734292	1	1	1	1	1	SSX2	1
X	52734731	52734799	1	1	1	1	1	SSX2	1
X	52781758	52781826	1	1	1	1	1	SSX2B	1
X	52782265	52782379	1	1	1	1	1	SSX2B	1
X	52782915	52783010	1	1	1	1	1	SSX2B	1
X	52784877	52784926	1	1	1	1	1	SSX2B	1
X	52786931	52787066	1	1	1	1	1	SSX2B	1
X	52788578	52788723	1	1	1	1	1	SSX2B	1
X	52789421	52789518	1	1	1	1	1	SSX2B	1
X	52977158	52977796	1	1	1	1	1	FAM156A	1
X	55105215	55105228	1	1	1	1	1	PAGE2B	1
X	55119148	55119161	1	1	1	1	1	PAGE2	1
X	101470818	101470944	1	1	1	1	1	TCP11X1	1
X	101476534	101476654	1	1	1	1	1	TCP11X1	1
X	101477418	101477608	1	1	1	1	1	TCP11X1	1
X	101478375	101478511	1	1	1	1	1	TCP11X1	1
X	101481359	101481588	1	1	1	1	1	TCP11X1	1
X	101572985	101573089	1	1	1	1	1	NXF2	1
X	101573205	101573285	1	1	1	1	1	NXF2	1
X	101573432	101573501	1	1	1	1	1	NXF2	1
X	101573658	101573746	1	1	1	1	1	NXF2	1
X	101573867	101573974	1	1	1	1	1	NXF2	1
X	101577977	101578049	1	1	1	1	1	NXF2	1
X	101578584	101578766	1	1	1	1	1	NXF2	1
X	101618901	101618973	1	1	1	1	1	NXF2B	1
X	101720370	101720490	1	1	1	1	1	TCP11X2	1
X	101726068	101726194	1	1	1	1	1	TCP11X2	1
X	120012657	120012778	1	1	1	1	1	CT47A12	1
X	120064146	120064267	1	1	1	1	1	CT47A12	1
X	120065155	120065896	1	1	1	1	1	CT47A12	1
X	120070016	120070757	1	1	1	1	1	CT47A11	1
X	120073868	120073989	1	1	1	1	1	CT47A10	1
X	120074877	120075618	1	1	1	1	1	CT47A10	1
X	120078728	120078849	1	1	1	1	1	CT47A9	1
X	120079737	120080478	1	1	1	1	1	CT47A9	1
X	120083589	120083710	1	1	1	1	1	CT47A8	1
X	120084598	120085339	1	1	1	1	1	CT47A8	1
X	120088449	120088570	1	1	1	1	1	CT47A7	1
X	120093332	120093453	1	1	1	1	1	CT47A6:CT47A5	1
X	120098193	120098314	1	1	1	1	1	CT47A5	1
X	120099202	120099943	1	1	1	1	1	CT47A5	1
X	120103053	120103174	1	1	1	1	1	CT47A4	1
X	120104062	120104803	1	1	1	1	1	CT47A4	1
X	120107913	120108034	1	1	1	1	1	CT47A3	1
X	120108922	120109663	1	1	1	1	1	CT47A3	1
X	120112773	120112894	1	1	1	1	1	CT47A2:CT47A1	1
X	120113782	120114523	1	1	1	1	1	CT47A2	1
X	120118642	120119383	1	1	1	1	1	CT47A1	1
X	134290887	134290953	1	1	1	1	1	CXorf48	1
X	134291240	134291428	1	1	1	1	1	CXorf48	1
X	134854790	134855038	1	1	1	1	1	CT45A1	1
X	134855420	134855513	1	1	1	1	1	CT45A1	1
X	134869964	134870132	1	1	1	1	1	CT45A2	1
X	134872056	134872304	1	1	1	1	1	CT45A2	1
X	134872684	134872777	1	1	1	1	1	CT45A2	1
X	134889321	134889569	1	1	1	1	1	CT45A3	1
X	134889951	134890044	1	1	1	1	1	CT45A3	1
X	134891269	134891323	1	1	1	1	1	CT45A3	1
X	134928893	134928947	1	1	1	1	1	CT45A4	1
X	134930644	134930892	1	1	1	1	1	CT45A4	1
X	134964686	134964779	1	1	1	1	1	CT45A6	1
X	134965159	134965407	1	1	1	1	1	CT45A6	1
X	140084859	140084948	1	1	1	1	1	SPANXB2	1
X	140085596	140085814	1	1	1	1	1	SPANXB2	1
X	140096864	140096953	1	1	1	1	1	SPANXB1	1
X	140097601	140097819	1	1	1	1	1	SPANXB1	1
X	140671863	140672081	1	1	1	1	1	SPANXA1	1
X	140677895	140677966	1	1	1	1	1	SPANXA2	1
X	140678614	140678832	1	1	1	1	1	SPANXA2	1
X	148674255	148674959	1	1	1	1	1	HSFX2	1
X	148675474	148675569	1	1	1	1	1	HSFX2	1
X	148675797	148676360	1	1	1	1	1	HSFX2	1
X	148679674	148679915	1	1	1	1	1	TMEM185A	1
X	148681967	148682143	1	1	1	1	1	TMEM185A	1
X	148856340	148856903	1	1	1	1	1	HSFX1	1
X	148857741	148858445	1	1	1	1	1	HSFX1	1
X	148867873	148868817	1	1	1	1	1	MAGEA9	1
X	151885596	151886537	1	1	1	1	1	MAGEA2B	1
X	151918946	151919887	1	1	1	1	1	MAGEA2	1
X	152341617	152342813	1	1	1	1	1	PNMA6B	1
X	153424291	153424398	1	1	1	1	1	OPN1LW	1
X	153424835	153425188	1	1	1	1	1	TEX28P2	1
X	153425808	153425943	1	1	1	1	1	TEX28P2	1
X	153441110	153441837	1	1	1	1	1	TEX28P2	1
X	153448167	153448278	1	1	1	1	1	OPN1MW	1
X	153457179	153457344	1	1	1	1	1	OPN1MW	1
X	153462938	153463073	1	1	1	1	1	TEX28P1	1
X	153478230	153478957	1	1	1	1	1	TEX28P1	1
X	153485285	153485396	1	1	1	1	1	OPN1MW2	1
X	153494297	153494462	1	1	1	1	1	OPN1MW2	1
X	153498539	153498646	1	1	1	1	1	OPN1MW2	1
X	153499083	153499436	1	1	1	1	1	TEX28	1
X	153500056	153500191	1	1	1	1	1	TEX28	1
X	153516035	153516762	1	1	1	1	1	TEX28	1
X	153786747	153786865	1	1	1	1	1	IKBKG	1
X	153789903	153789999	1	1	1	1	1	IKBKG	1
X	153791025	153791168	1	1	1	1	1	IKBKG	1
X	153813471	153813739	1	1	1	1	1	CTAG1A	1
X	153814411	153814645	1	1	1	1	1	CTAG1A	1
X	153814785	153814920	1	1	1	1	1	CTAG1A	1
X	153846020	153846155	1	1	1	1	1	CTAG1B	1
X	153846295	153846529	1	1	1	1	1	CTAG1B	1
X	153847201	153847469	1	1	1	1	1	CTAG1B	1
X	154610436	154610780	1	1	1	1	1	H2AFB2	1
X	154611764	154612876	1	1	1	1	1	F8A2	1
X	154689244	154689588	1	1	1	1	1	H2AFB3	1
X	154722018	154722156	1	1	1	1	1	TMLHE	1
Y	16097754	16098026	1	1	1	1	1	VCY	1
Y	16168464	16168736	1	1	1	1	1	VCY1B	1
4	9355364	9356953	1	1	0.99995	1	1	USP17L29	0.99999
1	144165171	144165343	1	0.999853	1	1	1	NBPF8	0.999971
15	28769618	28769693	1	0.999824	1	1	1	GOLGA8G	0.999965
1	104236601	104236798	1	0.999701	1	1	1	AMY1B	0.99994
4	9255104	9256693	1	0.999658	1	1	1	USP17L19	0.999932
15	82937231	82937350	1	0.999441	1	1	1	RP13-996F3.5	0.999888
15	30431562	30431609	1	0.999434	1	1	1	GOLGA8T	0.999887
7	102201047	102201440	1	0.999411	1	1	1	SPDYE2	0.999882
17	34755394	34755465	1	1	0.999361	1	1	TBC1D3H:TBC1D3C	0.999872
15	43910857	43910920	1	0.999313	1	1	1	STRC	0.999863
16	16438165	16438309	1	0.999161	1	1	1	AC138969.4	0.999832
17	36346762	36346847	0.999158	1	1	1	1	TBC1D3	0.999832
X	154722229	154722361	1	1	0.9991	1	1	TMLHE	0.99982
X	152338908	152340104	1	0.999086	1	1	1	PNMA6A	0.999817
16	30242761	30242991	1	1	0.99902	1	1	NA	0.999804
15	43874762	43874847	1	0.998981	1	1	1	PPIP5K1	0.999796
15	21040723	21040932	1	0.998883	1	1	1	POTEB2	0.999777
17	34752710	34752817	1	0.998882	1	1	1	TBC1D3H	0.999776
X	72064970	72065033	1	0.998671	1	1	1	DMRTC1B	0.999734
1	621099	622034	1	0.998667	1	1	1	OR4F16	0.999733
7	102134985	102135122	1	0.998665	1	1	1	RASA4B	0.999733
6	31994229	31994340	1	0.998648	1	1	1	C4B	0.99973
2	96692445	96692657	1	0.998645	1	1	1	GPAT2	0.999729
1	144187460	144187632	1	0.998537	1	1	1	NBPF8	0.999707
10	48197056	48197195	1	0.9985	1	1	1	AGAP9	0.9997
1	145337811	145337862	1	0.998451	1	1	1	NBPF10	0.99969
10	18041262	18041518	1	0.998438	1	1	1	TMEM236	0.999688
15	30698992	30699222	1	0.998429	1	1	1	GOLGA8R	0.999686
9	42406567	42406730	1	1	1	0.998221	1	ANKRD20A2	0.999644
6	31995620	31995709	1	0.99819	1	1	1	C4B	0.999638
17	44376916	44377031	1	0.998046	1	1	1	ARL17B	0.999609
2	88111495	88111725	1	0.998028	1	1	1	RGPD2	0.999606
2	97915289	97915382	1	0.997942	1	1	1	ANKRD36	0.999588
17	34496438	34496532	1	0.99793	1	1	1	TBC1D3B	0.999586
1	144220127	144220179	1	0.997926	1	1	1	NBPF8	0.999585
X	49345707	49345790	1	0.997687	1	1	1	GAGE12H	0.999537
15	74369744	74369794	1	0.997592	1	1	1	GOLGA6A	0.999518
7	102201563	102201619	1	1	0.997504	1	1	SPDYE2	0.999501
16	18530551	18530677	1	0.997374	1	1	1	NOMO2	0.999475
1	144164519	144164570	1	0.996865	1	1	1	NBPF8	0.999373
1	144168360	144168532	1	0.996804	1	1	1	NBPF8	0.999361
1	13716118	13716404	1	0.99655	1	1	1	PRAMEF17	0.99931
10	47192145	47193533	1	0.999025	0.997358	1	1	AGAP10	0.999277
15	32739198	32739273	1	0.996257	1	1	1	GOLGA8O	0.999251
1	146458780	146458831	1	0.99618	1	1	1	NBPF12	0.999236
16	14818175	14818235	1	1	0.996017	1	1	NPIPA3	0.999203
1	149553078	149553569	1	0.99822	0.997648	1	1	PPIAL4C	0.999174
1	146459498	146459670	1	0.995863	1	1	1	NBPF12	0.999173
7	102135725	102135837	1	0.995838	1	1	1	RASA4B	0.999168
X	101577334	101577376	1	0.995541	1	1	1	NXF2	0.999108
10	81607687	81607826	1	0.995536	1	1	1	NUTM2E	0.999107
X	101574154	101574263	1	0.995465	1	1	1	NXF2	0.999093
2	87190152	87190347	1	0.995132	1	1	1	RGPD1	0.999026
1	144177875	144178047	1	0.995083	1	1	1	NBPF8	0.999017
X	101720106	101720120	1	0.994753	1	1	1	TCP11X2	0.998951
9	47299533	47299651	1	1	1	0.994711	1	AL953854.2	0.998942
X	101478758	101478978	1	0.994516	1	1	1	TCP11X1	0.998903
10	47896656	47896829	1	0.994415	1	1	1	FAM21B	0.998883
19	40400250	40400823	1	0.993377	1	1	1	FCGBP	0.998675
5	68887906	68888022	1	0.993134	1	1	1	GTF2H2C	0.998627
2	88091681	88091860	1	0.992863	1	1	1	RGPD2	0.998573
2	88051766	88051901	1	0.99244	1	1	1	PLGLB2	0.998488
1	145338517	145338689	1	0.992031	1	1	1	NBPF10	0.998406
2	131356838	131356860	1	0.991984	1	1	1	CFC1	0.998397
6	161043695	161043854	1	0.991832	1	1	1	LPA	0.998366
2	87221964	87222103	1	0.991612	1	1	1	RGPD1	0.998322
15	22064976	22065046	1	0.991171	1	1	1	POTEB	0.998234
2	87239636	87239667	1	0.990931	1	1	1	RGPD1	0.998186
7	102224665	102224785	1	1	0.990244	1	1	RASA4:RP11-514P8.7	0.998049
17	44703979	44704078	1	0.992987	1	0.997009	1	NSF	0.997999
1	108775782	108775833	1	0.9899	1	1	1	NBPF4	0.99798
2	131355067	131355176	1	0.989508	1	1	1	CFC1	0.997902
15	34823470	34823579	1	0.989476	1	1	1	GOLGA8B	0.997895
17	34640110	34640185	1	0.989213	1	1	1	CCL4L2	0.997843
22	18724072	18724096	1	0.988626	1	1	1	AC008132.1	0.997725
2	131303766	131303964	1	0.98835	1	1	1	AC013269.5	0.99767
9	67930664	67930837	1	0.999594	1	0.987905	1	ANKRD20A1	0.9975
10	47935488	47935670	1	1	1	0.987187	1	FAM21B	0.997437
1	148303631	148303682	1	0.995692	1	0.991152	1	NBPF20	0.997369
10	51972732	51972818	1	0.986802	1	1	1	ASAH2	0.99736
10	18065018	18065159	1	0.986323	1	1	1	TMEM236	0.997265
5	68874848	68874935	1	1	1	0.984917	1	GTF2H2C	0.996983
15	30697833	30697908	1	1	0.984812	1	1	GOLGA8R	0.996962
15	28774353	28774391	1	0.984796	1	1	1	GOLGA8G	0.996959
1	144166761	144166933	1	0.984756	1	1	1	NBPF8	0.996951
X	72093384	72093531	1	0.984122	1	1	1	DMRTC1	0.996824
1	207734084	207734482	1	0.984045	0.998637	1	1	CR1	0.996536
10	17922537	17922682	1	1	1	0.981766	1	MRC1L1	0.996353
15	34825387	34825461	1	0.981351	1	1	1	GOLGA8B	0.99627
9	41325251	41325311	1	1	1	0.980892	1	SPATA31A4	0.996178
2	89901494	89901791	1	0.97944	1	1	1	IGKV1D-39	0.995888
10	17915796	17915837	1	0.977906	1	1	1	MRC1L1	0.995581
2	131248243	131248313	1	0.977278	1	1	1	POTEI	0.995456
1	47546295	47546339	1	0.976485	1	1	1	CYP4Z1	0.995297
15	34823676	34823760	1	0.97435	1	1	1	GOLGA8B	0.99487
19	55370534	55370584	1	0.973555	1	1	1	KIR3DL2	0.994711
1	207707542	207707641	1	0.981934	0.991185	1	1	CR1	0.994624
10	47913576	47913703	0.98818	1	1	0.984078	1	FAM21B	0.994452
17	34587697	34587804	0.975314	0.994773	1	1	1	TBC1D3C	0.994017
7	74213792	74213856	1	0.967342	1	1	1	GTF2IRD2	0.993468
8	48196617	48196683	1	1	0.96027	1	1	SPIDR	0.992054
8	145192739	145193331	1	0.960172	1	1	1	FAM203A	0.992034
10	88985588	88985969	1	0.974466	1	0.984946	1	NUTM2A	0.991882
8	150392	150533	1	0.968163	1	0.989599	1	RP11-585F1.10	0.991552
10	52512228	52512316	1	0.953803	1	1	1	ASAH2B	0.990761
16	30243069	30243168	1	1	0.951072	1	1	RP11-347C12.1	0.990214
10	51371541	51371646	1	0.989064	0.957227	1	1	TIMM23B	0.989258
5	68874539	68874629	1	1	1	0.945637	1	GTF2H2C	0.989127
8	7753996	7754129	1	0.942588	1	1	1	DEFB4A	0.988518
17	34584032	34584097	0.942382	1	1	1	1	TBC1D3C	0.988476
X	120069007	120069128	1	0.988287	0.952851	1	1	CT47A11	0.988228
15	43904040	43904222	1	0.944447	0.991049	1	1	STRC	0.987099
10	47926003	47926172	1	1	1	0.934861	1	FAM21B	0.986972
10	47894572	47894634	0.952311	1	1	0.971062	1	FAM21B	0.984675
10	51965742	51965857	1	0.921735	1	1	1	ASAH2	0.984347
5	70240485	70240580	1	0.913341	1	1	1	SMN1	0.982668
5	68881421	68881524	1	0.930707	0.981436	1	1	GTF2H2C	0.982429
22	20695279	20695337	1	1	1	0.898466	1	FAM230A	0.979693
10	81608269	81608651	1	0.981619	0.911247	1	1	NUTM2E	0.978573
1	40239980	40240128	0.941419	1	1	0.950053	1	BMP8B	0.978294
10	17936221	17936323	1	0.914263	0.993117	0.960097	1	MRC1L1	0.973495
1	207718921	207719023	1	0.878972	0.983002	1	1	CR1	0.972395
8	28905	29090	1	1	0.873894	0.945862	1	AC144568.2	0.963951
X	134932815	134932983	1	1	1	0.816004	1	CT45A4	0.963201
15	34824162	34824200	0.882353	0.931095	1	1	1	GOLGA8B	0.96269
2	88095186	88095367	0.894884	1	0.910391	1	1	RGPD2	0.961055
X	101581177	101581237	1	0.905803	1	0.895358	1	NXF2	0.960232
10	47903159	47903206	0.934913	0.962206	1	0.898707	1	FAM21B	0.959165
10	47946809	47946986	0.912325	0.98784	1	0.887266	1	FAM21B	0.957486
10	17908571	17908770	1	0.817477	1	0.954189	1	MRC1L1	0.954333
10	47933807	47933959	0.924823	0.996185	1	0.818872	1	FAM21B	0.947976
10	47943488	47943700	0.899791	1	1	0.806329	1	FAM21B	0.941224
15	30702122	30702169	1	0.9742	0.725026	1	1	GOLGA8R	0.939845
10	81609127	81609366	1	0.958469	0.739919	1	1	NUTM2E	0.939678
10	47899951	47900044	0.846249	0.902922	1	0.932937	1	FAM21B	0.936422
15	34825047	34825346	0.89009	0.761594	1	1	1	GOLGA8B	0.930337
10	81606586	81606714	1	0.945753	0.763487	0.940027	1	NUTM2E	0.929853
17	34588249	34588329	0.632208	1	1	1	1	TBC1D3C	0.926442
1	108995803	108996017	0.977084	0.749581	0.996964	0.908118	1	NBPF6	0.926349
7	102281059	102281220	0.93905	1	0.673928	1	1	UPK3BL:RP11-514P8.6	0.922596
10	17951322	17951363	1	1	1	0.610549	1	MRC1L1	0.92211
X	72093704	72093776	0.85617	0.923595	0.843052	0.957051	1	DMRTC1	0.915974
10	81601497	81601878	1	0.87655	0.804953	0.867986	1	NUTM2E	0.909898
22	25428576	25428663	0.702583	1	0.834245	1	1	KIAA1671	0.907366
X	134963411	134963465	1	1	1	0.513424	1	CT45A6	0.902685
2	89901315	89901369	0.874068	0.865139	1	0.769935	1	IGKV1D-39	0.901828
10	51970790	51970894	1	0.506951	1	1	1	ASAH2	0.90139
10	51978270	51978390	1	0.48571	1	1	1	ASAH2	0.897142
10	47908064	47908135	0.849838	0.968505	1	0.664242	1	FAM21B	0.896517
7	74479107	74479158	0.942264	1	0.519231	1	1	WBSCR16	0.892299
14	19558717	19558831	0.812069	0.83373	0.884382	0.926225	1	POTEG	0.891281
10	47758846	47758904	0.398649	0.980293	1	1	1	ANXA8L2	0.875788
10	46552469	46552531	1	1	0.368003	1	1	PTPN20A	0.873601
16	28659456	28659638	0.943128	1	0.858574	0.552336	1	NPIPB8	0.870808
2	87211877	87211971	0.917515	0.853899	0.774527	0.780472	1	RGPD1	0.865283
15	82933939	82933999	1	0.955459	0.360369	1	1	RP13-996F3.5	0.863166
Y	4966256	4968748	1	0.992073	1	0.25534	1	PCDH11Y	0.849483
Y	4924865	4925500	1	1	1	0.105612	1	PCDH11Y	0.821122
10	47945324	47945944	0.513387	1	1	0.565911	1	FAM21B	0.81586
15	32455427	32455536	0.206285	0.849508	1	1	1	CHRNA7	0.811159
1	108996669	108996675	1	1	0	1	1	NBPF6	0.8
1	145916725	145916820	0	1	1	1	1	GPR89C	0.8
1	146435854	146436026	1	1	0	1	1	NBPF12	0.8
1	146440619	146440791	1	1	0	1	1	NBPF12	0.8
1	147426554	147426634	0	1	1	1	1	GPR89B	0.8
1	147458431	147458526	0	1	1	1	1	GPR89B	0.8
1	147631970	147632428	0	1	1	1	1	BX842679.1	0.8
10	17896743	17896829	0	1	1	1	1	MRC1L1	0.8
10	47165482	47165561	0	1	1	1	1	ANXA8L1	0.8
10	47239687	47239738	0	1	1	1	1	AGAP10	0.8
10	47906678	47906788	0	1	1	1	1	FAM21B	0.8
10	47907333	47907420	0	1	1	1	1	FAM21B	0.8
10	48189612	48189663	0	1	1	1	1	AGAP9	0.8
10	48263790	48263869	0	1	1	1	1	ANXA8	0.8
10	48751807	48752022	0	1	1	1	1	PTPN20B	0.8
10	48784178	48784266	1	1	0	1	1	PTPN20B	0.8
12	133658118	133658199	1	1	0	1	1	ZNF140	0.8
12	133660701	133660792	1	1	0	1	1	ZNF140	0.8
15	30672556	30672602	0	1	1	1	1	CHRFAM7A	0.8
15	82823759	82823783	1	1	0	1	1	RPS17	0.8
15	83208102	83208126	1	1	0	1	1	RPS17L	0.8
15	83209693	83209729	1	1	0	1	1	RP11-379H8.1	0.8
2	111213012	111213132	0	1	1	1	1	LIMS3L	0.8
2	111290091	111290150	0	1	1	1	1	RGPD6	0.8
21	15051914	15052330	1	1	0	1	1	AL050303.1	0.8
4	190993806	190993817	0	1	1	1	1	DUX4L7	0.8
4	191000392	191000403	0	1	1	1	1	DUX4L5	0.8
4	191010279	191010290	0	1	1	1	1	DUX4L3	0.8
5	70282572	70282629	0	1	1	1	1	NAIP	0.8
7	74219118	74219201	0	1	1	1	1	GTF2IRD2	0.8
8	12168474	12168652	0	1	1	1	1	DEFB130	0.8
9	42683890	42683934	0	1	1	1	1	CBWD7	0.8
9	70463031	70463075	0	1	1	1	1	CBWD5	0.8
X	101476904	101476918	1	1	0	1	1	TCP11X1	0.8
X	103227464	103227603	0	1	1	1	1	TMSB15B	0.8
X	153518086	153518106	1	1	0	1	1	TEX28	0.8
10	47901381	47901442	0	0.992767	1	1	1	FAM21B	0.798553
8	11921901	11922079	0	0.989474	1	1	1	DEFB130	0.797895
10	46312643	46313036	0.272561	0.577483	1	0.955981	1	FAM25E	0.761205
1	207718653	207718829	1	0.265614	0.442107	1	1	CR1	0.741544
10	18112044	18112445	1	0.484841	0.220368	1	1	MRC1	0.741042
19	39262469	39262670	0.502935	0.994109	0.461511	0.675362	1	LGALS7	0.726783
15	84904587	84904670	0.416579	0.180982	1	1	1	GOLGA6L4	0.719512
10	81609577	81610359	1	0.588402	0.392069	0.601609	1	NUTM2E	0.716416
1	145362097	145362269	0.837336	0.827849	0.400943	0.496897	1	NBPF10	0.712605
7	143318048	143318113	1	0.553959	0	1	1	FAM115C	0.710792
10	47911049	47911108	0.475489	0.835973	0.70015	0.523162	1	FAM21B	0.706955
14	19561994	19562100	0.766184	0.419651	0.314945	1	1	POTEG	0.700156
10	47922235	47922366	0.188504	1	1	0.303135	1	FAM21B	0.698328
9	67930387	67930501	0.18635	0.988129	1	0.259735	1	ANKRD20A1	0.686843
4	9176931	9177890	0.816901	0.760215	0	0.847222	1	FAM90A26	0.684868
2	87178419	87178483	0.638592	0.765825	0.329388	0.672997	1	RGPD1	0.68136
Y	5449816	5449839	0	1	1	0.402669	1	PCDH11Y	0.680534
19	55359357	55359395	0.75053	0.693641	0.27424	0.660664	1	KIR2DS4	0.675815
20	1585388	1585705	0.0623579	1	1	0.260198	1	SIRPB1	0.664511
14	19558991	19559164	0.514285	0.581005	0.421601	0.717212	1	POTEG	0.646821
15	28769089	28769180	1	0.532902	0.194965	0.486066	1	GOLGA8G	0.642787
10	47929795	47929897	0.144078	1	1	0.0382264	1	FAM21B	0.636461
10	47909762	47909819	0.186879	0.78822	1	0.176334	1	FAM21B	0.630287
7	74172292	74172333	0.700561	0.544006	0.345584	0.540479	1	GTF2I	0.626126
7	72464982	72464996	0	1	1	0	1	AC005488.1	0.6
X	101581384	101581425	1	0	1	0	1	NXF2	0.6
16	21415571	21415693	0.154639	0.956902	0	0.825397	1	NPIPB3	0.587388
1	110235828	110235914	0	0.897623	0	1	1	GSTM1	0.579525
10	52000272	52000307	0.491682	0.108865	1	0.25274	1	ASAH2	0.570657
22	21563073	21563185	0.299773	0.428107	1	0.025904	1	GGT2	0.550757
1	108994812	108994911	0.103405	0.345742	1	0.234556	1	NBPF6	0.536741
8	142186	142298	0.575531	0.0537996	0.09071	0.943925	1	RP11-585F1.10	0.532793
Y	26988439	26988502	0	0	0	1	1	DAZ4	0.4
Y	26988592	26988731	0	0	0	1	1	DAZ4	0.4
15	83015550	83015609	0.594118	0.117381	0.0339592	0.0312271	1	RP13-996F3.4	0.355337
19	55359206	55359258	0.250737	0.213841	0	0.138709	1	KIR2DS4	0.320657
Y	9311656	9311705	0	0	0	0.430462	1	AC006156.1	0.286092
1	145328375	145328432	0.0231862	0.0432072	0.0851064	0	1	NBPF10	0.2303
Y	5306691	5306703	0	0	0	0	1	AC012067.1	0.2
Y	15434997	15435270	0	0	0	0	1	NA	0.2
4	9364855	9366444	1	1	1	1	0.999638	USP17L30	0.999928
22	16282145	16282318	1	0.997071	1	1	0.999599	POTEH	0.999334
9	43129803	43129917	1	1	1	1	0.999536	ANKRD20A3	0.999907
2	113159244	113159425	1	1	1	1	0.999507	RGPD8	0.999901
4	9326891	9328480	1	1	1	1	0.999384	USP17L24	0.999877
1	13495967	13496545	1	0.796806	1	1	0.999379	PRAMEF16	0.959237
7	102234497	102234689	1	1	1	1	0.999261	RASA4	0.999852
1	148321906	148322078	1	1	1	1	0.999251	NBPF20	0.99985
8	86747543	86749567	1	0.997745	1	1	0.999023	REXO1L11P	0.999354
21	14987718	14987891	1	1	1	1	0.998875	POTED	0.999775
15	75582233	75582320	1	0.993341	1	1	0.998761	GOLGA6D	0.99842
4	9336384	9337973	1	0.999517	0.99713	1	0.998712	USP17L26	0.999072
1	104168179	104168365	1	0.993286	1	1	0.998475	AMY2A	0.998352
1	16999498	17000004	1	1	1	1	0.998184	AL137798.1	0.999637
2	87201804	87201927	1	0.998318	1	1	0.99814	RGPD1	0.999292
15	34823849	34823896	0.82659	0.937197	1	1	0.997981	GOLGA8B	0.952354
X	154687149	154688261	1	1	1	1	0.997961	F8A3	0.999592
8	145317070	145317220	1	1	1	1	0.997941	KM-PA-2	0.999588
9	41503037	41506769	1	0.999432	1	1	0.997878	SPATA31A5	0.999462
15	74369562	74369643	1	1	1	1	0.997683	GOLGA6A	0.999537
16	14857465	14857752	1	0.999042	1	1	0.997598	NPIPA2	0.999328
16	28669349	28669948	1	0.999589	1	1	0.997575	NPIPB8	0.999433
17	34583469	34583568	1	1	1	1	0.996983	TBC1D3C	0.999397
9	43112306	43112375	1	0.990639	1	1	0.996933	ANKRD20A3	0.997514
17	36292898	36293050	0.996009	1	1	0.99685	0.996905	TBC1D3F	0.997953
15	28633414	28633514	1	1	1	1	0.996729	GOLGA8F	0.999346
4	190992204	190993658	1	1	1	0.999692	0.996686	DUX4L7	0.999276
X	101562041	101562083	1	1	1	1	0.996243	NXF2	0.999249
19	7049385	7049429	1	0.979895	1	1	0.996241	MBD3L2	0.995227
17	36346474	36346660	0.833547	1	1	1	0.996219	TBC1D3	0.965953
1	148304402	148304574	1	1	1	1	0.99614	NBPF20	0.999228
15	34820573	34820673	1	0.997937	1	1	0.996113	GOLGA8B	0.99881
1	145332223	145332395	1	0.998978	1	1	0.996067	NBPF10	0.999009
6	31961693	31961763	1	0.985259	1	1	0.995868	C4A	0.996225
X	101480020	101480183	1	1	1	1	0.995824	TCP11X1	0.999165
16	30214808	30215006	1	1	1	1	0.995352	SULT1A3	0.99907
16	29466064	29466251	1	1	1	1	0.995319	SLX1B	0.999064
6	161067246	161067427	1	0.998912	1	1	0.994901	LPA	0.998763
15	30427352	30427399	1	1	1	1	0.99479	GOLGA8T	0.998958
15	20741622	20741763	1	1	1	1	0.994537	GOLGA6L6	0.998907
1	13644800	13645092	1	1	1	1	0.994502	PRAMEF15	0.9989
7	102141543	102141674	1	1	1	1	0.994498	RASA4B	0.9989
15	72950899	72950979	1	1	1	1	0.994451	GOLGA6B	0.99889
5	68862794	68862880	1	0.924663	1	1	0.993879	GTF2H2C	0.983708
10	51992944	51993021	1	0.971141	1	1	0.993789	ASAH2	0.992986
13	57723082	57723692	1	1	1	1	0.993502	PRR20B	0.9987
1	144207359	144207410	1	1	1	1	0.993468	NBPF8	0.998694
16	21756202	21756357	1	0.999817	1	1	0.993385	OTOA	0.99864
12	52683862	52684070	1	0.992001	1	1	0.993256	KRT81	0.997051
15	43903697	43903735	0.786809	0.864935	0.695066	1	0.993131	STRC	0.867988
2	87144754	87144801	1	0.991179	1	1	0.993065	RGPD1	0.996849
16	29477897	29478872	1	1	1	1	0.993049	RP11-345J4.3	0.99861
16	28773572	28773754	1	1	1	1	0.992913	NPIPB9	0.998583
1	144188352	144188403	1	1	1	1	0.992669	NBPF8	0.998534
1	13035543	13035835	1	0.993696	1	1	0.992647	PRAMEF22	0.997269
16	30234353	30237124	0.998423	0.995256	0.977478	0.998512	0.992466	RP11-347C12.1	0.992427
8	11929199	11929256	0	0.956236	0.943541	1	0.992379	DEFB130	0.778431
10	18195815	18195928	1	1	1	1	0.99236	MRC1	0.998472
16	30216282	30216411	1	1	1	1	0.992264	RP11-347C12.3	0.998453
15	28623872	28623955	1	1	1	1	0.991984	GOLGA8F	0.998397
15	28634025	28634206	1	1	1	1	0.99192	GOLGA8F	0.998384
1	17060450	17060956	1	1	1	1	0.99165	AL021920.2	0.99833
8	48192450	48192605	1	1	1	1	0.99162	SPIDR	0.998324
1	148326676	148326848	1	1	1	1	0.99126	NBPF20	0.998252
5	70344895	70344985	1	1	1	1	0.991255	GTF2H2	0.998251
1	207725309	207725488	1	0.988903	1	1	0.990968	CR1	0.995974
16	16485918	16486205	1	1	1	1	0.990775	NPIPA7	0.998155
9	110540009	110540380	0.496241	0.69302	0	1	0.990576	AL162389.1	0.635967
8	145500212	145500292	1	1	1	1	0.990409	BOP1	0.998082
1	144185134	144185185	1	1	1	1	0.99013	NBPF8	0.998026
X	120089458	120090199	1	1	1	1	0.990104	CT47A7	0.998021
15	32737310	32737482	1	0.99897	1	1	0.990075	GOLGA8O	0.997809
7	74150842	74151025	1	0.952573	0.99789	0.998281	0.98996	GTF2I	0.987741
1	13424967	13425548	1	0.999464	1	1	0.989895	PRAMEF9	0.997872
16	28399379	28399603	1	0.997981	1	1	0.989637	EIF3CL	0.997524
X	49327149	49327269	1	1	1	1	0.989478	GAGE12F	0.997896
9	43091355	43092326	1	0.992624	0.997282	1	0.98931	ANKRD20A3	0.995843
1	13002062	13002348	1	0.999037	1	1	0.989066	PRAMEF6	0.997621
4	9341129	9342718	1	0.996773	0.998284	0.999373	0.989037	USP17L5	0.996693
1	148270218	148270269	1	1	1	1	0.988904	NBPF20	0.997781
X	49361314	49361333	1	0.996207	1	1	0.988739	GAGE2A	0.996989
17	44751780	44751979	1	1	1	1	0.988627	NSF	0.997725
17	36341920	36342040	1	0.999258	1	1	0.988003	TBC1D3	0.997452
15	30696204	30696359	1	0.990255	1	1	0.987787	GOLGA8R	0.995608
2	88106215	88106410	1	0.990697	1	1	0.987606	RGPD2	0.995661
16	71021827	71022036	1	0.992864	1	1	0.987514	HYDIN	0.996076
1	148254380	148254431	1	1	1	1	0.987157	NBPF20	0.997431
1	24305166	24305307	1	1	1	1	0.986938	SRSF10	0.997388
10	17894976	17895133	1	1	1	1	0.986924	MRC1L1	0.997385
7	102198914	102198999	1	1	1	1	0.98686	SPDYE2	0.997372
4	75316097	75316249	1	0.988973	0.706466	1	0.986583	AREG	0.936404
1	145333105	145333156	1	1	1	1	0.986501	NBPF10	0.9973
1	145363679	145363851	1	0.994178	1	1	0.9862	NBPF10	0.996076
15	75560630	75560705	1	1	1	1	0.986186	GOLGA6C	0.997237
1	145347255	145347306	1	1	1	1	0.986171	NBPF10	0.997234
15	75579970	75580008	1	0.99735	1	1	0.986076	GOLGA6D	0.996685
1	148321145	148321196	1	1	1	1	0.985773	NBPF20	0.997155
15	43874051	43874152	1	0.99815	1	1	0.985753	PPIP5K1	0.996781
16	29454743	29455009	1	1	1	1	0.985612	RP11-345J4.5	0.997122
X	101716841	101717004	1	1	1	1	0.985507	TCP11X2	0.997101
1	144339778	144340398	0.0935673	0.990169	1	1	0.98494	AL592284.1	0.813735
10	17952231	17952478	1	0.998243	1	1	0.984871	MRC1L1	0.996623
9	39885004	39885192	1	0.997122	1	1	0.984809	SPATA31A2	0.996386
14	19578325	19578373	1	0.964101	1	1	0.984541	POTEG	0.989728
7	102152372	102152428	1	1	1	1	0.984319	RASA4B	0.996864
15	22082361	22082770	1	0.998144	0.998793	1	0.984161	POTEB	0.99622
15	43870268	43870354	1	1	1	1	0.984121	PPIP5K1	0.996824
X	47867201	47867345	1	1	1	1	0.984044	SPACA5	0.996809
7	102283077	102283188	1	1	1	1	0.983777	UPK3BL:RP11-514P8.6	0.996755
1	144185828	144186000	1	1	1	1	0.983697	NBPF8	0.996739
16	16388025	16388153	1	1	1	1	0.98365	NOMO3	0.99673
1	24301464	24301567	1	0.75121	0.854302	1	0.983457	SRSF10	0.917794
1	148007039	148007090	1	1	1	1	0.983155	NBPF14	0.996631
10	46329464	46329564	0.950981	0.676655	1	0.91271	0.983114	AGAP4	0.904692
X	49189765	49189885	0.901376	1	0.995325	1	0.983021	GAGE13	0.975944
15	22051875	22052084	1	0.993301	1	1	0.983	POTEB	0.99526
2	131374363	131374477	1	0.997098	1	1	0.982944	POTEJ	0.996008
17	34582950	34583102	1	1	1	1	0.982798	TBC1D3C	0.99656
1	144173100	144173272	1	0.991313	1	1	0.982696	NBPF8	0.994802
1	13328836	13329406	1	1	1	1	0.982516	PRAMEF3	0.996503
1	13388458	13389033	1	1	1	1	0.982296	PRAMEF8	0.996459
15	28632235	28632310	1	1	1	1	0.982273	GOLGA8F	0.996455
7	102234894	102235006	1	0.999091	1	1	0.982223	RASA4	0.996263
4	9226622	9228211	1	0.997324	0.993408	1	0.982055	USP17L13	0.994557
15	22744255	22744275	1	1	1	1	0.981702	GOLGA6L1	0.99634
1	148268676	148268727	1	0.995964	1	1	0.981417	NBPF20	0.995476
15	43904989	43905104	1	0.998733	1	1	0.98068	STRC	0.995883
7	74149803	74149874	1	0.909455	0.877193	0.974212	0.980596	GTF2I	0.948291
X	101715437	101715666	1	1	1	1	0.980518	TCP11X2	0.996104
1	148278210	148278261	1	1	1	1	0.980512	NBPF20	0.996102
7	102143610	102143691	1	1	1	1	0.98048	RASA4B	0.996096
15	34677249	34677358	1	0.952902	1	1	0.980312	GOLGA8A	0.986643
7	102158093	102158157	0.848094	0.760713	1	0.418582	0.980278	RASA4B	0.801533
10	47168522	47168730	1	0.99978	1	1	0.980252	ANXA8L1	0.996006
1	144159763	144159814	1	1	1	1	0.980138	NBPF8	0.996028
19	39263655	39263743	1	1	1	1	0.980138	LGALS7	0.996028
2	87244629	87244811	1	0.981713	1	1	0.980137	PLGLB1	0.99237
4	9236111	9237700	1	0.998615	0.973299	1	0.98006	USP17L15	0.990395
10	17943987	17944136	1	0.990633	1	1	0.979809	MRC1L1	0.994088
7	102249788	102249901	1	1	1	1	0.979806	RASA4	0.995961
15	30704532	30704651	1	1	1	1	0.979706	GOLGA8R	0.995941
16	28667954	28668193	1	0.998777	1	1	0.979503	NPIPB8	0.995656
1	145351103	145351275	1	0.998245	1	1	0.979487	NBPF10	0.995546
1	12977513	12977799	1	0.996901	1	1	0.979358	PRAMEF7	0.995252
19	39280256	39280344	1	1	1	1	0.979275	LGALS7B	0.995855
10	37474441	37474469	1	1	1	1	0.978904	ANKRD30A	0.995781
19	39261669	39261779	0.983799	1	0.949758	1	0.978579	LGALS7	0.982427
2	97913213	97913365	1	1	1	1	0.978402	ANKRD36	0.99568
17	34538544	34538623	1	1	1	1	0.978157	CCL4L1	0.995631
10	48738624	48738686	1	1	1	1	0.978033	PTPN20B	0.995607
X	48244003	48244117	0.924017	0.847598	0.74782	0.892721	0.977895	SSX4	0.87801
16	29397116	29397176	1	0.995598	1	1	0.977748	NPIPB11	0.994669
1	144179474	144179646	1	1	1	1	0.977727	NBPF8	0.995545
22	20692622	20692649	1	1	1	1	0.977664	FAM230A	0.995533
7	5974651	5974779	1	1	1	1	0.977592	RSPH10B	0.995518
2	96570672	96570700	1	0.98053	1	1	0.977528	ANKRD36C	0.991612
11	60997391	60997535	1	1	1	1	0.977514	PGA4	0.995503
8	145486123	145486273	1	1	1	1	0.977496	BOP1	0.995499
16	21846042	21846950	1	0.998323	0.999123	1	0.977406	NPIPB4	0.99497
X	49298484	49298604	1	1	0.997027	1	0.977115	GAGE12C	0.994828
16	21422255	21422450	1	0.998288	1	1	0.97688	NPIPB3	0.995034
2	97907003	97907216	1	0.986621	1	1	0.976782	ANKRD36	0.992681
7	74195126	74195181	1	0.944227	0.932595	0.936378	0.976713	NCF1	0.957983
2	96565056	96565084	1	1	1	1	0.976343	ANKRD36C	0.995269
10	48754798	48755132	1	1	1	1	0.976248	PTPN20B	0.99525
10	18183139	18183241	1	0.975524	0.99353	1	0.976044	MRC1	0.98902
6	56912111	56912194	1	1	1	1	0.976031	KIAA1586	0.995206
19	55240959	55241252	1	1	1	1	0.975857	KIR3DL3	0.995171
X	101718046	101718266	1	1	1	1	0.975795	TCP11X2	0.995159
X	134950078	134950246	1	1	1	1	0.975748	CT45A5:CT45A4	0.99515
1	145343241	145343413	1	0.98345	1	1	0.975554	NBPF10	0.991801
9	69261239	69261284	1	0.985703	1	1	0.975249	CBWD6	0.99219
10	17917102	17917265	1	0.986845	1	1	0.975107	MRC1L1	0.99239
22	25434727	25437492	0.882738	0.998149	0.954416	1	0.974985	KIAA1671	0.962058
1	144180356	144180407	1	0.991243	1	1	0.974802	NBPF8	0.993209
1	1571129	1571218	1	0.99978	1	1	0.974696	CDK11B	0.994895
1	148253553	148253725	1	1	1	1	0.974496	NBPF20	0.994899
1	24297635	24297929	1	0.946079	1	1	0.974444	SRSF10	0.984105
6	32010728	32010858	1	0.978483	1	1	0.974313	TNXB	0.990559
1	161558212	161558232	1	0.995623	1	1	0.97389	FCGR2B:FCGR2C	0.993903
X	153791774	153791916	1	0.992213	1	1	0.973603	IKBKG	0.993163
15	82824389	82824540	1	1	1	1	0.973381	RPS17	0.994676
1	148320334	148320506	1	0.995516	1	1	0.973047	NBPF20	0.993713
8	11968941	11969023	1	1	1	1	0.972995	ZNF705D	0.994599
9	65509393	65509581	1	1	1	1	0.972908	SPATA31A7	0.994582
16	16485748	16485808	1	1	1	1	0.972887	NPIPA7	0.994577
1	108776864	108777033	1	0.996476	1	1	0.972631	NBPF4	0.993821
X	148681218	148681341	1	0.982594	0.994472	0.995552	0.972482	TMEM185A	0.98902
X	152241446	152242642	1	0.99877	0.991556	1	0.972391	PNMA6C	0.992543
1	145342531	145342582	1	0.996001	1	1	0.972337	NBPF10	0.993668
15	21053822	21053892	1	1	1	1	0.972156	POTEB2	0.994431
15	30378227	30378307	1	1	1	1	0.972042	GOLGA8J	0.994408
2	130845640	130845710	1	1	1	1	0.972016	POTEF	0.994403
7	143558188	143558401	1	0.992149	1	1	0.971954	FAM115A	0.992821
9	43125477	43125583	1	0.998475	1	1	0.971898	ANKRD20A3	0.994075
17	34585957	34586005	1	1	1	1	0.971178	TBC1D3C	0.994236
15	22077531	22077704	1	1	1	1	0.97104	POTEB	0.994208
17	62885799	62885870	1	1	1	1	0.970836	LRRC37A3	0.994167
1	104205508	104205633	1	0.996112	0.997571	1	0.970735	AMY1A	0.992884
7	5995636	5995812	1	1	1	1	0.970503	RSPH10B	0.994101
2	132019299	132019419	0.968661	0.97316	1	1	0.970111	POTEE	0.982386
X	140672729	140672800	1	1	1	1	0.969981	SPANXA1	0.993996
17	34538887	34538895	1	1	1	1	0.969925	CCL4L1	0.993985
22	18732023	18732088	1	0.981057	1	1	0.969651	AC008132.1	0.990142
X	49208817	49208937	1	0.989337	1	1	0.969263	GAGE2D	0.99172
5	70297525	70297644	0	0.991861	1	1	0.969156	NAIP	0.792203
16	28355869	28355904	1	1	1	1	0.969132	NPIPB6	0.993826
1	155183275	155183486	1	0.997819	1	1	0.969056	MTX1	0.993375
7	144068970	144069122	1	0.999386	1	1	0.96905	ARHGEF5	0.993687
15	21061965	21062102	1	1	1	1	0.968904	POTEB2	0.993781
2	96566926	96566954	1	0.989087	1	1	0.968759	ANKRD36C	0.991569
16	21414519	21415323	0.99144	0.998688	0.970662	0.977119	0.968651	NA	0.981312
22	24322389	24322500	1	1	1	1	0.968496	GSTT2	0.993699
1	145362979	145363030	1	0.999289	1	1	0.968454	NBPF10	0.993549
7	74221275	74221352	0.984112	0.958719	0.988373	0.99173	0.968345	GTF2IRD2	0.978256
2	152458415	152458522	1	0.990142	1	1	0.968324	NEB	0.991693
15	32891621	32891728	1	0.997422	1	1	0.968211	GOLGA8N	0.993127
5	70241893	70242003	1	1	1	1	0.967734	SMN1	0.993547
16	12023242	12023302	1	0.971624	0.98248	0.999839	0.967581	RP11-166B2.1	0.984305
15	30703584	30703643	1	1	1	1	0.967416	GOLGA8R	0.993483
22	20366371	20366514	0.649171	0.152947	0	1	0.967213	GGTLC3	0.553866
1	145350455	145350506	1	1	1	1	0.967164	NBPF10	0.993433
16	29053523	29053705	1	0.997404	1	1	0.967135	CTB-134H23.2	0.992908
8	12289591	12289671	1	0.998866	1	1	0.966942	FAM86B2	0.993162
9	43124293	43124430	1	0.996464	1	1	0.966746	ANKRD20A3	0.992642
4	9259850	9261439	1	0.998392	0.999679	1	0.966639	USP17L20	0.992942
1	145322772	145322944	0.979971	0.955159	1	0.975211	0.966105	NBPF10	0.975289
10	51189423	51189600	1	1	1	1	0.965812	FAM21D	0.993162
2	110552043	110552114	1	1	0.970431	1	0.965606	RGPD5	0.987207
1	145314904	145315076	1	0.997798	1	1	0.965395	NBPF10	0.992639
16	28360155	28360350	1	1	0.999563	1	0.965325	NPIPB6	0.992978
16	15232736	15232830	0	1	1	1	0.965176	PDXDC1	0.793035
9	70858099	70858118	1	0.994755	1	1	0.964683	CBWD3	0.991888
5	70203561	70203630	1	1	1	0.970319	0.964646	SERF1A	0.986993
15	32894214	32894289	1	0.995993	1	1	0.96461	GOLGA8N	0.992121
8	145315089	145315277	1	1	1	1	0.964252	MROH1	0.99285
7	143559895	143560889	1	1	0.997732	1	0.964069	FAM115A	0.99236
X	101572790	101572873	1	0.99801	1	1	0.964032	NXF2	0.992408
9	67947922	67947991	1	0.985769	1	1	0.963992	ANKRD20A1	0.989952
1	148317154	148317326	1	0.994536	1	1	0.963889	NBPF20	0.991685
8	7320965	7321025	1	0.996655	1	1	0.963535	SPAG11B	0.992038
19	55365202	55365501	0.956426	0.967849	0.975237	0.995319	0.963296	KIR3DL2	0.971625
2	88074463	88074602	1	0.994142	1	1	0.963201	RGPD2	0.991469
15	32744954	32745013	1	0.995406	0.996145	1	0.96299	GOLGA8O	0.990908
8	145437947	145438539	1	1	1	1	0.962874	FAM203B	0.992575
8	145486544	145486628	1	0.953579	0.959379	1	0.962236	BOP1	0.975039
9	41321263	41324995	0.993617	1	0.989024	0.996647	0.962217	SPATA31A4	0.988301
X	49336158	49336241	1	1	1	1	0.962062	GAGE12G	0.992412
2	113175261	113175491	1	0.973819	1	1	0.96199	RGPD8	0.987162
15	43987886	43988107	1	0.991183	1	1	0.961691	CKMT1A	0.990575
1	13744597	13745175	0.99781	1	1	1	0.961433	PRAMEF20	0.991849
8	7286509	7286651	1	0.997807	1	1	0.960991	DEFB103B	0.99176
9	42386747	42386777	0	1	1	1	0.960823	ANKRD20A2	0.792165
17	34584482	34584576	1	1	1	1	0.960734	TBC1D3C	0.992147
8	145314143	145314257	1	1	1	1	0.96043	MROH1	0.992086
2	88091509	88091592	1	1	0.983783	0.998776	0.960365	RGPD2	0.988585
9	42376261	42376367	1	1	1	1	0.960161	ANKRD20A2	0.992032
X	49304028	49304047	1	0.985512	0.992645	0.989024	0.960064	GAGE12C	0.985449
1	144210542	144210593	1	1	1	1	0.960032	NBPF8	0.992006
10	51886920	51886982	1	1	1	1	0.95992	FAM21A	0.991984
2	131256657	131256794	1	1	1	1	0.959917	POTEI	0.991983
1	148751038	148751089	1	1	1	1	0.959815	NBPF16	0.991963
10	17837920	17838500	1	0.960657	1	0.998987	0.959695	TMEM236	0.983868
7	143419751	143419964	1	1	1	1	0.959614	FAM115C	0.991923
15	30377986	30378045	1	1	1	1	0.959436	GOLGA8J	0.991887
9	43082883	43082885	1	0.987179	1	1	0.959184	ANKRD20A3	0.989273
1	145329079	145329251	1	0.988788	1	1	0.958944	NBPF10	0.989546
9	43105537	43105565	1	1	1	1	0.958942	ANKRD20A3	0.991788
1	146046290	146046495	1	0.996437	1	1	0.958621	NBPF11	0.991012
7	102134272	102134416	1	0.978918	0.185108	0.934003	0.958379	RASA4B	0.811282
17	36292428	36292527	1	1	1	1	0.958333	TBC1D3F	0.991667
17	36344876	36344956	0.995406	1	0.992354	1	0.958191	TBC1D3	0.98919
22	42951670	42951711	1	0.998286	1	1	0.957998	SERHL2	0.991257
1	145347965	145348137	1	0.994091	1	1	0.957964	NBPF10	0.990411
10	51387653	51387763	1	1	1	1	0.957882	TIMM23B	0.991576
8	145315810	145315944	1	1	1	1	0.957723	MROH1	0.991545
9	67954722	67954750	0	0.977022	1	1	0.957689	ANKRD20A1	0.786942
X	101619574	101619616	1	0.992643	1	1	0.957565	NXF2B	0.990042
7	102307378	102307711	1	1	1	1	0.957409	POLR2J2	0.991482
5	70356671	70356757	1	1	1	1	0.957195	GTF2H2	0.991439
4	9217131	9218720	0.999176	0.995513	0.997209	0.999893	0.956983	USP17L11	0.989755
1	146446834	146447006	1	1	1	1	0.956925	NBPF12	0.991385
2	131261353	131261467	1	1	1	1	0.9565	POTEI	0.9913
15	75584906	75584981	1	1	1	1	0.956008	GOLGA6D	0.991202
2	111214607	111214673	1	1	1	0.999792	0.955646	LIMS3L	0.991088
1	144214429	144214601	1	0.999786	1	1	0.955543	NBPF8	0.991066
6	31995467	31995518	1	0.99054	1	1	0.955488	C4B	0.989206
15	75558446	75558954	0.993568	0.970349	0.971574	0.979019	0.954955	GOLGA6C	0.973893
15	43888054	43888275	1	0.993831	1	1	0.954938	CKMT1B	0.989754
15	83012900	83012960	1	1	1	1	0.954708	RP13-996F3.4	0.990942
X	47990070	47990214	1	1	1	1	0.95423	SPACA5B	0.990846
16	75257346	75257526	0.922418	0.955751	0.88087	0.973901	0.953998	CTRB1	0.937388
16	16381600	16381719	1	1	1	1	0.953907	NOMO3	0.990781
1	206578608	206578709	1	0.998185	1	1	0.953594	SRGAP2	0.990356
17	34803761	34803868	1	0.986643	1	1	0.953582	TBC1D3H:TBC1D3G	0.988045
16	30212302	30212427	1	0.9914	1	1	0.95317	SULT1A3	0.988914
10	18199144	18199391	1	1	1	1	0.953164	MRC1	0.990633
15	22738181	22738309	1	0.999284	1	1	0.953077	GOLGA6L1	0.990472
9	43093497	43093677	1	0.967231	1	1	0.952995	ANKRD20A3	0.984045
9	69245941	69245978	1	1	1	1	0.952541	CBWD6	0.990508
10	51606988	51607098	1	0.986011	1	1	0.952534	TIMM23	0.987709
7	5992706	5992850	1	1	1	1	0.952339	RSPH10B	0.990468
1	145315791	145315899	1	1	1	1	0.951866	NBPF10	0.990373
7	102183972	102184083	1	0.997696	1	1	0.951523	POLR2J3	0.989844
1	145318936	145318987	1	0.99571	1	1	0.951165	NBPF10	0.989375
8	7809329	7809910	1	1	1	1	0.950893	ZNF705B	0.990179
2	152456956	152457267	1	0.995587	1	1	0.950727	NEB	0.989263
15	22739395	22739445	1	0.914108	1	1	0.950718	GOLGA6L1	0.972965
15	83011757	83011859	1	1	1	1	0.950549	RP13-996F3.4	0.99011
7	74558289	74558472	0.999015	0.980725	1	1	0.950388	GTF2IRD2B	0.986026
15	83011418	83011547	0.97481	0.996563	0.789345	0.864468	0.95034	RP13-996F3.4	0.915105
16	30205406	30205593	1	1	1	1	0.949779	SLX1A	0.989956
1	196913011	196913068	1	0.968447	0.970533	1	0.949264	CFHR2	0.977649
15	83015284	83015364	1	0.712272	0.740966	0.927762	0.949165	RP13-996F3.4	0.866033
1	146449256	146449307	1	1	1	1	0.948347	NBPF12	0.989669
1	148007800	148007972	1	0.996333	1	1	0.948243	NBPF14	0.988915
22	20367589	20367797	1	0.986004	1	1	0.947797	GGTLC3	0.98676
8	145486352	145486459	1	0.988782	1	1	0.947575	BOP1	0.987271
10	81603929	81604628	0.997891	0.995084	0.999045	1	0.947368	NUTM2E	0.987878
17	36289994	36290042	1	0.999404	1	1	0.947254	TBC1D3F	0.989332
16	14852804	14852903	1	1	1	1	0.947157	NPIPA2	0.989431
9	69385605	69385719	1	0.936555	0.974559	1	0.946993	ANKRD20A4	0.971621
10	52514311	52514497	1	0.98617	0.993801	1	0.946821	ASAH2B	0.985358
10	46619902	46619946	1	1	1	1	0.946422	PTPN20A	0.989284
X	49180222	49180342	1	0.995445	1	1	0.946293	GAGE12J	0.988348
7	74812091	74812201	1	0.961863	1	1	0.946088	GATSL2	0.98159
6	32010952	32011095	1	0.987856	1	1	0.946037	TNXB	0.986779
16	22539064	22539294	1	0.991827	1	1	0.945789	NA	0.987523
1	145322124	145322175	1	0.988209	1	1	0.945558	NBPF10	0.986753
15	32692341	32692421	0.884797	1	0.96889	0.92717	0.945417	GOLGA8K	0.945255
16	29476716	29476862	1	1	1	1	0.945277	RP11-345J4.3	0.989055
1	148587788	148587951	1	0.994869	1	1	0.945268	NBPF15	0.988027
16	18535166	18535261	1	1	1	1	0.945082	NOMO2	0.989016
22	21900349	21905265	1	0.997901	0.998921	1	0.944845	RIMBP3C	0.988333
4	9274090	9274640	1	0.998193	0.984088	1	0.944678	USP17L23	0.985392
X	101634915	101634957	1	0.992185	1	1	0.944359	NXF2B	0.987309
16	29475784	29475893	1	1	1	1	0.943781	SULT1A4	0.988756
1	148013320	148013371	1	0.990907	1	1	0.943706	NBPF14	0.986923
1	144160415	144160587	1	0.995981	1	1	0.942418	NBPF8	0.98768
1	104205279	104205397	1	0.999783	1	1	0.942211	AMY1A	0.988399
15	75582722	75583230	0.992568	0.997141	0.985927	0.991164	0.941517	GOLGA6D	0.981663
X	49221261	49221386	1	1	1	1	0.941096	GAGE12I	0.988219
16	16364590	16364685	1	1	1	1	0.939489	NOMO3	0.987898
[truncated: 207,539+ more rows]

## Sheet: CrossMaps_WGS01
Interval_1	Maps_To	Gene_name
1_69091_70005	19_110679_111593,INTERGENIC,15_102462348_102463262	OR4F5
1_1391605_1391729	INTERGENIC	ATAD3C
1_1414429_1414488	1_1453096_1453155	ATAD3B
1_1453096_1453155	1_1414429_1414488	ATAD3A
1_1568089_1568292	INTERGENIC	MMP23B
1_1569127_1569478	1_1569581_1569707,INTERGENIC	MMP23B
1_1569581_1569707	INTERGENIC,1_1569127_1569478	MMP23B
1_1571299_1571488	1_1634519_1634708	CDK11B
1_1577023_1577181	1_1640233_1640391,1_1577267_1577362,1_1640477_1640572	CDK11B
1_1577267_1577362	1_1640233_1640391,1_1640477_1640572,1_1577023_1577181	CDK11B
1_1577747_1577869	1_1640918_1641079	CDK11B
1_1580821_1580869	INTERGENIC	CDK11B
1_1607817_1608138	1_1670675_1670996	SLC35E2B
1_1634519_1634708	1_1571299_1571488	CDK11A
1_1637081_1637171	INTERGENIC	CDK11A
1_1640233_1640391	1_1640477_1640572,1_1577267_1577362,1_1577023_1577181	CDK11A
1_1640477_1640572	1_1640233_1640391,1_1577267_1577362,1_1577023_1577181	CDK11A
1_1640918_1641079	INTERGENIC,1_1577747_1577869	CDK11A
1_1643703_1643866	INTERGENIC	CDK11A
1_1654147_1654257	INTERGENIC	CDK11A
1_1669760_1669887	INTERGENIC	SLC35E2
1_1670675_1670996	1_1607817_1608138	SLC35E2
1_12952750_12953305	INTERGENIC	PRAMEF10
1_12978182_12978757	INTERGENIC	PRAMEF7
1_12998508_12999066	INTERGENIC,1_13108841_13109399,1_13368172_13368730,1_13216691_13217249	PRAMEF6
1_13000814_13001395	1_13111146_13111727,INTERGENIC,1_13645764_13646345,1_13365844_13366425	PRAMEF6
1_13002062_13002348	INTERGENIC	PRAMEF6
1_13037808_13038378	INTERGENIC,1_13695528_13696098,1_13474692_13475262	PRAMEF22
1_13108841_13109399	1_13368172_13368730,1_13216691_13217249,1_12998508_12999066,INTERGENIC	PRAMEF6
1_13111146_13111727	1_13645764_13646345,INTERGENIC,1_13365844_13366425,1_13000814_13001395	PRAMEF6
1_13216691_13217249	INTERGENIC,1_13108841_13109399,1_13368172_13368730,1_12998508_12999066	PRAMEF26
1_13365844_13366425	1_13111146_13111727,1_13645764_13646345,1_13000814_13001395	PRAMEF5
1_13368172_13368730	1_13108841_13109399,1_13216691_13217249,1_12998508_12999066	PRAMEF5
1_13448053_13448608	1_13668908_13669463,INTERGENIC	PRAMEF13
1_13474692_13475262	INTERGENIC,1_13695528_13696098,1_13037808_13038378	PRAMEF18
1_13497570_13498125	1_13718404_13718959	PRAMEF16
1_13521973_13522259	1_13742812_13743098	PRAMEF21
1_13523737_13524315	1_13744597_13745175	PRAMEF21
1_13645764_13646345	1_13111146_13111727,INTERGENIC,1_13365844_13366425,1_13000814_13001395	PRAMEF15
1_13668908_13669463	1_13448053_13448608,INTERGENIC	PRAMEF14
1_13695528_13696098	1_13474692_13475262,1_13037808_13038378	PRAMEF19
1_13716801_13717379	INTERGENIC	PRAMEF17
1_13718404_13718959	1_13497570_13498125	PRAMEF17
1_13742812_13743098	1_13521973_13522259	PRAMEF20
1_13744597_13745175	1_13523737_13524315	PRAMEF20
1_16899637_16899688	1_145305945_145305996,INTERGENIC,1_146414168_146414219,1_144817966_144818017,1_148583826_148583877	NBPF1
1_16903812_16903914	1_146055345_146055447,1_146403655_146403757,1_147597182_147597284,INTERGENIC,1_145295423_145295525,1_148741690_148741792,1_146409946_146410048	NBPF1
1_16909039_16909253	1_148580540_148580754,INTERGENIC,1_146404589_146404803,1_148742627_148742841,1_16915344_16915558	NBPF1
1_16915344_16915558	1_148580540_148580754,INTERGENIC,1_16909039_16909253,1_148742627_148742841,1_146404589_146404803	NBPF1
1_21808977_21809028	INTERGENIC	NBPF3
1_22338943_22338957	INTERGENIC	CELA3A
1_24287458_24287624	INTERGENIC	PNRC2
1_24287930_24287930	INTERGENIC,1_24287948_24288364	PNRC2
1_24287948_24288364	INTERGENIC,1_24287930_24287930	PNRC2
1_24294156_24294213	INTERGENIC	SRSF10
1_24297635_24297929	1_24298063_24298116,INTERGENIC	SRSF10
1_24298063_24298116	INTERGENIC,1_24297635_24297929	SRSF10
1_24298340_24298502	INTERGENIC	SRSF10
1_24301464_24301567	INTERGENIC	SRSF10
1_24305166_24305307	INTERGENIC	SRSF10
1_24306681_24306745	INTERGENIC	SRSF10
1_39976846_39977035	1_40240521_40240710	BMP8A
1_39977428_39977576	INTERGENIC	BMP8A
1_39987048_39987242	INTERGENIC	BMP8A
1_40235377_40236927	INTERGENIC	OXCT2
1_40240521_40240710	1_39976846_39977035	BMP8B
1_104161533_104161730	INTERGENIC	AMY2A
1_104163173_104163306	INTERGENIC	AMY2A
1_104202982_104203104	INTERGENIC,1_104297121_104297243	AMY1A
1_104203199_104203298	1_104233916_104234015,1_104297337_104297436	AMY1A
1_104233916_104234015	1_104297337_104297436,1_104203199_104203298	AMY1B
1_104293092_104293259	INTERGENIC	AMY1C
1_104297121_104297243	1_104202982_104203104,INTERGENIC	AMY1C
1_104297337_104297436	1_104233916_104234015,1_104203199_104203298	AMY1C
1_108777858_108777909	INTERGENIC,1_109001680_109001731	NBPF4
1_108783572_108783786	INTERGENIC,1_108995803_108996017	NBPF4
1_108784696_108784795	INTERGENIC,1_108994812_108994911	NBPF4
1_108993224_108993401	INTERGENIC	NBPF6
1_108994812_108994911	INTERGENIC,1_108784696_108784795	NBPF6
1_108995803_108996017	INTERGENIC,1_108783572_108783786	NBPF6
1_109001680_109001731	INTERGENIC,1_108777858_108777909	NBPF6
1_109007810_109008046	INTERGENIC	NBPF6
1_110235828_110235914	INTERGENIC	GSTM1
1_120572529_120572610	INTERGENIC,1_145248857_145248894	NOTCH2
1_120839834_120839985	INTERGENIC,1_206139305_206139457	FAM72B
1_120841975_120842052	INTERGENIC,1_206141446_206141523,1_143910078_143910155	FAM72B
1_120934381_120934635	INTERGENIC	FCGR1B
1_120935448_120935468	INTERGENIC,1_149754726_149754746,1_149754792_149754816	FCGR1B
1_143910078_143910155	1_120841975_120842052,1_206141446_206141523	FAM72D
1_144158871_144159043	1_145322772_145322944,1_145316512_145316684,1_145346373_145346545,1_144196976_144197148,1_145354295_145354467,1_144179474_144179646,1_146448374_146448546,1_144193760_144193932,1_144189012_144189184,1_145325952_145326124,1_148326676_148326848,1_144173100_144173272,1_145362097_145362269,INTERGENIC,1_145349563_145349735,1_148589661_148589833,1_146038990_146039162,1_148007800_148007972,1_147580767_14…	NBPF8
1_144160415_144160587	1_145322772_145322944,1_145316512_145316684,1_145346373_145346545,1_145341649_145341821,1_145354295_145354467,1_144179474_144179646,1_146038990_146039162,1_146448374_146448546,1_144193760_144193932,1_144189012_144189184,1_145325952_145326124,1_148326676_148326848,1_144173100_144173272,1_145362097_145362269,INTERGENIC,1_145349563_145349735,1_148589661_148589833,1_144196976_144197148,1_148007800_14…	NBPF8
1_144162001_144162173	1_146035862_146036030,1_148320334_148320506,1_144826933_144827105,1_145319624_145319796,1_148006226_148006398,1_145357417_145357589,1_146459498_146459670,1_144181064_144181236,INTERGENIC,1_144190582_144190754,1_146454738_146454910,1_148306026_148306198,1_145324348_145324520,1_147577643_147577811,1_148592791_148592963,1_144166761_144166933,1_145352685_145352857,1_145314904_145315076,1_144211246_14…	NBPF8
1_144166761_144166933	1_146035862_146036030,1_148320334_148320506,1_144826933_144827105,1_145319624_145319796,1_148006226_148006398,1_145357417_145357589,1_146459498_146459670,1_144162001_144162173,1_144181064_144181236,INTERGENIC,1_144190582_144190754,1_146454738_146454910,1_148306026_148306198,1_145324348_145324520,1_147577643_147577811,1_148592791_148592963,1_145352685_145352857,1_145314904_145315076,1_144211246_14…	NBPF8
1_144169909_144170081	1_145322772_145322944,1_145316512_145316684,1_145346373_145346545,1_145341649_145341821,1_145354295_145354467,1_144179474_144179646,1_146038990_146039162,1_146448374_146448546,1_144193760_144193932,1_144189012_144189184,1_145325952_145326124,1_148326676_148326848,1_144173100_144173272,1_145362097_145362269,INTERGENIC,1_145349563_145349735,1_148589661_148589833,1_144196976_144197148,1_148007800_14…	NBPF8
1_144173100_144173272	1_145322772_145322944,1_145316512_145316684,1_145346373_145346545,1_145341649_145341821,1_145354295_145354467,1_144179474_144179646,1_146038990_146039162,1_146448374_146448546,1_144193760_144193932,1_144189012_144189184,1_145325952_145326124,1_148326676_148326848,1_145362097_145362269,INTERGENIC,1_145349563_145349735,1_148589661_148589833,1_144196976_144197148,1_148007800_148007972,1_147580767_14…	NBPF8
1_144179474_144179646	1_145322772_145322944,1_145316512_145316684,1_145346373_145346545,1_145341649_145341821,1_145354295_145354467,1_146038990_146039162,1_146448374_146448546,1_144193760_144193932,1_144189012_144189184,1_145325952_145326124,1_148326676_148326848,1_144173100_144173272,1_145362097_145362269,INTERGENIC,1_145349563_145349735,1_148589661_148589833,1_144196976_144197148,1_148007800_148007972,1_147580767_14…	NBPF8
1_144181064_144181236	1_146035862_146036030,1_148320334_148320506,1_144826933_144827105,1_145319624_145319796,1_148006226_148006398,1_145357417_145357589,1_146459498_146459670,1_144162001_144162173,INTERGENIC,1_144190582_144190754,1_146454738_146454910,1_148306026_148306198,1_145324348_145324520,1_147577643_147577811,1_148592791_148592963,1_144166761_144166933,1_145352685_145352857,1_145314904_145315076,1_144211246_14…	NBPF8
1_144186715_144186823	1_145315791_145315899,1_148005403_148005511,INTERGENIC,1_148593678_148593783,1_145329966_145330074,1_148276556_148276664,1_145325235_145325343,1_145353572_145353680,1_148257494_148257602,1_145364566_145364674	NBPF8
1_144189012_144189184	1_145322772_145322944,1_145316512_145316684,1_145346373_145346545,1_145341649_145341821,1_145354295_145354467,1_144179474_144179646,1_146038990_146039162,1_146448374_146448546,1_144193760_144193932,1_144158871_144159043,1_145325952_145326124,1_148326676_148326848,1_144173100_144173272,1_145362097_145362269,INTERGENIC,1_145349563_145349735,1_148589661_148589833,1_144196976_144197148,1_148007800_14…	NBPF8
1_144189894_144189945	1_145356719_145356770,INTERGENIC,1_144221669_144221720,1_148754131_148754182,1_148592083_148592134,1_145362979_145363030,1_145347255_145347306,1_144213727_144213778,1_145351985_145352036,1_148013320_148013371,1_144826235_144826286	NBPF8
1_144190582_144190754	1_146035862_146036030,1_148320334_148320506,1_144826933_144827105,1_145319624_145319796,1_148006226_148006398,1_145357417_145357589,1_146459498_146459670,1_144162001_144162173,1_144181064_144181236,INTERGENIC,1_148306026_148306198,1_148592791_148592963,1_146454738_146454910,1_145324348_145324520,1_147577643_147577811,1_144166761_144166933,1_145352685_145352857,1_145314904_145315076,1_144211246_14…	NBPF8
1_144193098_144193149	1_145361449_145361500,1_148303631_148303682,1_145317406_145317457,1_148317939_148317990,INTERGENIC,1_148590553_148590604,1_145366179_145366230,1_148322687_148322738,1_145359907_145359958,1_145326846_145326897,1_145312678_145312729,1_144197868_144197919,1_145322124_145322175,1_148014854_148014905,1_144824705_144824756,1_148010113_148010164	NBPF8
1_144193760_144193932	1_145322772_145322944,1_145316512_145316684,1_145346373_145346545,1_145341649_145341821,1_145354295_145354467,1_144179474_144179646,1_146038990_146039162,1_146448374_146448546,1_144189012_144189184,1_145325952_145326124,1_148326676_148326848,1_144173100_144173272,1_145362097_145362269,INTERGENIC,1_145349563_145349735,1_148589661_148589833,1_144196976_144197148,1_148007800_148007972,1_147580767_14…	NBPF8
1_144196976_144197148	1_145322772_145322944,1_145316512_145316684,1_145346373_145346545,1_146446834_146447006,1_145354295_145354467,1_144179474_144179646,1_146448374_146448546,1_144193760_144193932,1_144189012_144189184,1_145325952_145326124,1_148326676_148326848,1_144173100_144173272,1_144158871_144159043,INTERGENIC,1_145349563_145349735,1_148589661_148589833,1_146038990_146039162,1_148007800_148007972,1_147580767_14…	NBPF8
1_144197868_144197919	1_145361449_145361500,1_148303631_148303682,1_145317406_145317457,1_148317939_148317990,1_148010113_148010164,1_148014854_148014905,1_145366179_145366230,1_148322687_148322738,1_145359907_145359958,1_145326846_145326897,1_145312678_145312729,1_145322124_145322175,1_144193098_144193149,1_144824705_144824756,1_148590553_148590604,INTERGENIC	NBPF8
1_144206477_144206649	1_145322772_145322944,1_145316512_145316684,1_145346373_145346545,1_145341649_145341821,1_145354295_145354467,1_144179474_144179646,1_146038990_146039162,1_146448374_146448546,1_144193760_144193932,1_144189012_144189184,1_145325952_145326124,1_148326676_148326848,1_144173100_144173272,1_145362097_145362269,INTERGENIC,1_145349563_145349735,1_148589661_148589833,1_144196976_144197148,1_148007800_14…	NBPF8
1_144211246_144211418	1_146035862_146036030,1_148320334_148320506,1_144826933_144827105,1_145319624_145319796,1_148006226_148006398,1_145357417_145357589,1_146459498_146459670,1_144162001_144162173,1_144181064_144181236,INTERGENIC,1_144190582_144190754,1_146454738_146454910,1_148306026_148306198,1_145324348_145324520,1_147577643_147577811,1_148592791_148592963,1_144166761_144166933,1_145352685_145352857,1_145314904_14…	NBPF8
1_144213727_144213778	1_145356719_145356770,1_148013320_148013371,1_144221669_144221720,1_148754131_148754182,1_148592083_148592134,1_144189894_144189945,1_145347255_145347306,1_145351985_145352036,1_145362979_145363030,INTERGENIC,1_144826235_144826286	NBPF8
1_144220787_144220959	1_145322772_145322944,1_145316512_145316684,1_145346373_145346545,1_145341649_145341821,1_145354295_145354467,1_144179474_144179646,1_146038990_146039162,1_146448374_146448546,1_144193760_144193932,1_144189012_144189184,1_145325952_145326124,1_148326676_148326848,1_144173100_144173272,1_145362097_145362269,INTERGENIC,1_145349563_145349735,1_148589661_148589833,1_144196976_144197148,1_148007800_14…	NBPF8
1_144221669_144221720	1_145356719_145356770,1_148013320_148013371,1_148754131_148754182,1_148592083_148592134,1_144189894_144189945,1_145347255_145347306,1_144213727_144213778,1_145351985_145352036,1_145362979_145363030,INTERGENIC,1_144826235_144826286	NBPF8
1_144817966_144818017	1_145305945_145305996,INTERGENIC,1_146414168_146414219,1_16899637_16899688,1_148583826_148583877	NBPF9
1_144824705_144824756	1_148303631_148303682,1_145317406_145317457,1_148317939_148317990,1_148010113_148010164,1_148014854_148014905,1_145366179_145366230,1_148322687_148322738,1_145361449_145361500,1_145326846_145326897,1_145312678_145312729,1_144197868_144197919,1_145322124_145322175,1_144193098_144193149,1_145359907_145359958,1_148590553_148590604,INTERGENIC	NBPF9
1_144825783_144825788	INTERGENIC	NBPF9
1_144826235_144826286	1_145356719_145356770,1_148013320_148013371,1_144221669_144221720,1_148754131_148754182,1_148592083_148592134,1_144189894_144189945,1_145347255_145347306,1_144213727_144213778,1_145351985_145352036,1_145362979_145363030,INTERGENIC	NBPF9
1_144826933_144827105	1_146035862_146036030,1_148320334_148320506,1_146454738_146454910,1_145319624_145319796,1_148006226_148006398,1_145357417_145357589,1_146459498_146459670,1_144162001_144162173,1_144181064_144181236,INTERGENIC,1_144190582_144190754,1_148592791_148592963,1_148306026_148306198,1_145324348_145324520,1_147577643_147577811,1_144166761_144166933,1_145352685_145352857,1_145314904_145315076,1_144211246_14…	NBPF9
1_144952566_144952689	INTERGENIC	PDE4DIP
1_145248857_145248894	1_120572529_120572610	NOTCH2NL
1_145295423_145295525	1_146055345_146055447,1_146403655_146403757,1_147597182_147597284,INTERGENIC,1_148741690_148741792,1_16903812_16903914,1_146409946_146410048	NBPF10
1_145305945_145305996	1_16899637_16899688,INTERGENIC,1_146414168_146414219,1_144817966_144818017,1_148583826_148583877	NBPF10
1_145309900_145310063	INTERGENIC,1_146418138_146418348	NBPF10
1_145312678_145312729	1_145361449_145361500,1_148303631_148303682,1_145317406_145317457,1_148010113_148010164,1_148014854_148014905,1_145366179_145366230,1_148322687_148322738,1_145359907_145359958,1_145326846_145326897,1_148317939_148317990,1_144197868_144197919,1_145322124_145322175,1_144193098_144193149,1_144824705_144824756,1_148590553_148590604,INTERGENIC	NBPF10
1_145313334_145313506	1_145322772_145322944,1_145316512_145316684,1_145341649_145341821,1_145354295_145354467,1_144179474_144179646,1_146038990_146039162,1_146448374_146448546,1_144193760_144193932,1_144189012_144189184,1_145325952_145326124,1_148326676_148326848,1_144173100_144173272,1_145362097_145362269,INTERGENIC,1_145349563_145349735,1_148589661_148589833,1_144196976_144197148,1_148007800_148007972,1_147580767_14…	NBPF10
1_145314904_145315076	1_146035862_146036030,1_148320334_148320506,1_144826933_144827105,1_145319624_145319796,1_148006226_148006398,1_145357417_145357589,1_146459498_146459670,1_144162001_144162173,1_144181064_144181236,INTERGENIC,1_144190582_144190754,1_146454738_146454910,1_148306026_148306198,1_145324348_145324520,1_147577643_147577811,1_148592791_148592963,1_144166761_144166933,1_145352685_145352857,1_144211246_14…	NBPF10
1_145315791_145315899	1_148276556_148276664,1_148005403_148005511,INTERGENIC,1_148593678_148593783,1_145329966_145330074,1_144186715_144186823,1_145325235_145325343,1_145353572_145353680,1_148257494_148257602,1_145364566_145364674	NBPF10
1_145316512_145316684	1_145322772_145322944,1_145346373_145346545,1_146446834_146447006,1_145354295_145354467,1_144179474_144179646,1_146038990_146039162,1_146448374_146448546,1_144193760_144193932,1_144189012_144189184,1_145325952_145326124,1_148326676_148326848,1_144173100_144173272,1_144158871_144159043,INTERGENIC,1_145349563_145349735,1_148589661_148589833,1_144196976_144197148,1_148007800_148007972,1_147580767_14…	NBPF10
1_145317406_145317457	1_145361449_145361500,1_148303631_148303682,1_148317939_148317990,1_148010113_148010164,1_148014854_148014905,1_145366179_145366230,1_148322687_148322738,1_145359907_145359958,1_145326846_145326897,1_145312678_145312729,1_144197868_144197919,1_145322124_145322175,1_144193098_144193149,1_144824705_144824756,1_148590553_148590604,INTERGENIC	NBPF10
1_145318054_145318226	1_145322772_145322944,1_145316512_145316684,1_145346373_145346545,1_145341649_145341821,1_145354295_145354467,1_144179474_144179646,1_146038990_146039162,1_146448374_146448546,1_144193760_144193932,1_144189012_144189184,1_145325952_145326124,1_148326676_148326848,1_144173100_144173272,1_145362097_145362269,INTERGENIC,1_145349563_145349735,1_148589661_148589833,1_144196976_144197148,1_148007800_14…	NBPF10
1_145319624_145319796	1_146035862_146036030,1_148320334_148320506,1_144826933_144827105,1_148006226_148006398,1_145357417_145357589,1_146459498_146459670,1_144162001_144162173,1_144181064_144181236,INTERGENIC,1_144190582_144190754,1_146454738_146454910,1_148306026_148306198,1_145324348_145324520,1_147577643_147577811,1_148592791_148592963,1_144166761_144166933,1_145352685_145352857,1_145314904_145315076,1_144211246_14…	NBPF10
1_145322124_145322175	1_145361449_145361500,1_145317406_145317457,1_148317939_148317990,1_148010113_148010164,1_148014854_148014905,1_145366179_145366230,1_148322687_148322738,1_145359907_145359958,1_145326846_145326897,1_145312678_145312729,1_144197868_144197919,1_148303631_148303682,1_144193098_144193149,1_144824705_144824756,1_148590553_148590604,INTERGENIC	NBPF10
1_145322772_145322944	1_145316512_145316684,1_145313334_145313506,1_145341649_145341821,1_145354295_145354467,1_144179474_144179646,1_146038990_146039162,1_146448374_146448546,1_144193760_144193932,1_144189012_144189184,1_145325952_145326124,1_148326676_148326848,1_144173100_144173272,1_145362097_145362269,INTERGENIC,1_145349563_145349735,1_148589661_148589833,1_144196976_144197148,1_148007800_148007972,1_147580767_14…	NBPF10
1_145324348_145324520	1_146035862_146036030,1_148320334_148320506,1_144826933_144827105,1_145319624_145319796,1_148006226_148006398,1_145357417_145357589,1_146459498_146459670,1_144162001_144162173,1_144181064_144181236,INTERGENIC,1_144190582_144190754,1_146454738_146454910,1_148306026_148306198,1_147577643_147577811,1_148592791_148592963,1_144166761_144166933,1_145352685_145352857,1_145314904_145315076,1_144211246_14…	NBPF10
1_145325235_145325343	1_148276556_148276664,1_145315791_145315899,1_148005403_148005511,INTERGENIC,1_148593678_148593783,1_144186715_144186823,1_145329966_145330074,1_145353572_145353680,1_148257494_148257602,1_145364566_145364674	NBPF10
1_145325952_145326124	1_145322772_145322944,1_145316512_145316684,1_145346373_145346545,1_146446834_146447006,1_145354295_145354467,1_144179474_144179646,1_146038990_146039162,1_146448374_146448546,1_144193760_144193932,1_144189012_144189184,1_148326676_148326848,1_144173100_144173272,1_144158871_144159043,INTERGENIC,1_145349563_145349735,1_148589661_148589833,1_144196976_144197148,1_148007800_148007972,1_147580767_14…	NBPF10
1_145326846_145326897	1_145361449_145361500,1_148303631_148303682,1_145317406_145317457,1_148317939_148317990,1_148010113_148010164,1_148014854_148014905,1_148322687_148322738,1_145359907_145359958,1_145366179_145366230,1_145312678_145312729,1_144197868_144197919,1_145322124_145322175,1_144193098_144193149,1_144824705_144824756,1_148590553_148590604	NBPF10
1_145327493_145327665	1_145322772_145322944,1_145316512_145316684,1_145346373_145346545,1_145341649_145341821,1_145354295_145354467,1_144179474_144179646,1_146038990_146039162,1_146448374_146448546,1_144193760_144193932,1_144189012_144189184,1_145325952_145326124,1_148326676_148326848,1_144173100_144173272,1_145362097_145362269,1_145349563_145349735,1_148589661_148589833,1_144196976_144197148,1_148007800_148007972,1_1…	NBPF10
1_145329079_145329251	1_146035862_146036030,1_148320334_148320506,1_144826933_144827105,1_145319624_145319796,1_148006226_148006398,1_145357417_145357589,1_146459498_146459670,1_144162001_144162173,1_144181064_144181236,INTERGENIC,1_144190582_144190754,1_146454738_146454910,1_148306026_148306198,1_145324348_145324520,1_147577643_147577811,1_148592791_148592963,1_144166761_144166933,1_145352685_145352857,1_145314904_14…	NBPF10
1_145329966_145330074	1_148276556_148276664,1_145315791_145315899,1_148005403_148005511,INTERGENIC,1_148593678_148593783,1_144186715_144186823,1_145325235_145325343,1_145353572_145353680,1_148257494_148257602,1_145364566_145364674	NBPF10
1_145330683_145330855	1_145322772_145322944,1_145316512_145316684,1_145346373_145346545,1_146446834_146447006,1_145354295_145354467,1_144179474_144179646,1_146038990_146039162,1_146448374_146448546,1_144193760_144193932,1_144189012_144189184,1_145325952_145326124,1_148326676_148326848,1_144173100_144173272,1_144158871_144159043,INTERGENIC,1_145349563_145349735,1_148589661_148589833,1_144196976_144197148,1_148007800_14…	NBPF10
1_145332223_145332395	1_145322772_145322944,1_145316512_145316684,1_145346373_145346545,1_145341649_145341821,1_145354295_145354467,1_144179474_144179646,1_146038990_146039162,1_146448374_146448546,1_144193760_144193932,1_144189012_144189184,1_145325952_145326124,1_148326676_148326848,1_144173100_144173272,1_145362097_145362269,INTERGENIC,1_145349563_145349735,1_148589661_148589833,1_144196976_144197148,1_148007800_14…	NBPF10
1_145338517_145338689	1_146035862_146036030,1_148320334_148320506,1_144826933_144827105,1_145319624_145319796,1_148006226_148006398,1_145357417_145357589,1_146459498_146459670,1_144162001_144162173,1_144181064_144181236,INTERGENIC,1_144190582_144190754,1_146454738_146454910,1_148306026_148306198,1_145324348_145324520,1_147577643_147577811,1_148592791_148592963,1_144166761_144166933,1_145352685_145352857,1_145314904_14…	NBPF10
1_145341649_145341821	1_145322772_145322944,1_145316512_145316684,1_145346373_145346545,1_144196976_144197148,1_145354295_145354467,1_144179474_144179646,1_146448374_146448546,1_144193760_144193932,1_144189012_144189184,1_145325952_145326124,1_148326676_148326848,1_144173100_144173272,1_145362097_145362269,INTERGENIC,1_145349563_145349735,1_148589661_148589833,1_146038990_146039162,1_148007800_148007972,1_147580767_14…	NBPF10
1_145343241_145343413	1_146035862_146036030,1_148320334_148320506,1_144826933_144827105,1_145319624_145319796,1_148006226_148006398,1_145357417_145357589,1_146459498_146459670,1_144162001_144162173,1_144181064_144181236,INTERGENIC,1_144190582_144190754,1_146454738_146454910,1_148306026_148306198,1_145324348_145324520,1_147577643_147577811,1_148592791_148592963,1_144166761_144166933,1_145352685_145352857,1_145314904_14…	NBPF10
1_145346373_145346545	1_145322772_145322944,1_145316512_145316684,1_145341649_145341821,1_145354295_145354467,1_144179474_144179646,1_146038990_146039162,1_146448374_146448546,1_144193760_144193932,1_144189012_144189184,1_145325952_145326124,1_148326676_148326848,1_144173100_144173272,1_145362097_145362269,1_145349563_145349735,1_148589661_148589833,1_144196976_144197148,1_148007800_148007972,1_147580767_147580939,1_1…	NBPF10
1_145347255_145347306	1_145356719_145356770,1_148013320_148013371,1_144221669_144221720,1_148754131_148754182,1_148592083_148592134,1_144189894_144189945,1_144213727_144213778,1_145351985_145352036,1_145362979_145363030,INTERGENIC,1_144826235_144826286	NBPF10
1_145347965_145348137	1_146035862_146036030,1_148320334_148320506,1_144826933_144827105,1_145319624_145319796,1_148006226_148006398,1_145357417_145357589,1_146459498_146459670,1_144162001_144162173,1_144181064_144181236,INTERGENIC,1_144190582_144190754,1_146454738_146454910,1_148306026_148306198,1_145324348_145324520,1_147577643_147577811,1_148592791_148592963,1_144166761_144166933,1_145352685_145352857,1_145314904_14…	NBPF10
1_145349563_145349735	1_145322772_145322944,1_145316512_145316684,1_145346373_145346545,1_146446834_146447006,1_145354295_145354467,1_144179474_144179646,1_146038990_146039162,1_146448374_146448546,1_144193760_144193932,1_144189012_144189184,1_145325952_145326124,1_148326676_148326848,1_144173100_144173272,1_144158871_144159043,INTERGENIC,1_148589661_148589833,1_144196976_144197148,1_148007800_148007972,1_147580767_14…	NBPF10
1_145351985_145352036	1_145356719_145356770,1_148013320_148013371,1_144221669_144221720,1_148754131_148754182,1_148592083_148592134,1_144189894_144189945,1_145347255_145347306,1_144213727_144213778,1_145362979_145363030,INTERGENIC,1_144826235_144826286	NBPF10
1_145352685_145352857	1_146035862_146036030,1_148320334_148320506,1_144826933_144827105,1_145319624_145319796,1_148006226_148006398,1_145357417_145357589,1_146459498_146459670,1_144162001_144162173,1_144181064_144181236,INTERGENIC,1_144190582_144190754,1_146454738_146454910,1_148306026_148306198,1_145324348_145324520,1_147577643_147577811,1_148592791_148592963,1_144166761_144166933,1_145314904_145315076,1_144211246_14…	NBPF10
1_145353572_145353680	1_148276556_148276664,1_145315791_145315899,1_148005403_148005511,INTERGENIC,1_148593678_148593783,1_145329966_145330074,1_144186715_144186823,1_145325235_145325343,1_148257494_148257602,1_145364566_145364674	NBPF10
1_145354295_145354467	1_145322772_145322944,1_145316512_145316684,1_145346373_145346545,1_146446834_146447006,1_144179474_144179646,1_146038990_146039162,1_146448374_146448546,1_144193760_144193932,1_144189012_144189184,1_145325952_145326124,1_148326676_148326848,1_144173100_144173272,1_144158871_144159043,INTERGENIC,1_145349563_145349735,1_148589661_148589833,1_144196976_144197148,1_148007800_148007972,1_147580767_14…	NBPF10
1_145355837_145356009	1_145322772_145322944,1_145316512_145316684,1_145346373_145346545,1_145341649_145341821,1_145354295_145354467,1_144179474_144179646,1_146038990_146039162,1_146448374_146448546,1_144193760_144193932,1_144189012_144189184,1_145325952_145326124,1_148326676_148326848,1_144173100_144173272,1_145362097_145362269,INTERGENIC,1_145349563_145349735,1_148589661_148589833,1_144196976_144197148,1_148007800_14…	NBPF10
1_145356719_145356770	1_145362979_145363030,1_148013320_148013371,1_144221669_144221720,1_148754131_148754182,1_148592083_148592134,1_144189894_144189945,1_145347255_145347306,1_144213727_144213778,1_145351985_145352036,INTERGENIC,1_144826235_144826286	NBPF10
1_145357417_145357589	1_146035862_146036030,1_148320334_148320506,1_144826933_144827105,1_145319624_145319796,1_148006226_148006398,1_146459498_146459670,1_144162001_144162173,1_144181064_144181236,1_144190582_144190754,1_146454738_146454910,1_148306026_148306198,1_145324348_145324520,1_147577643_147577811,1_148592791_148592963,1_144166761_144166933,1_145352685_145352857,1_145314904_145315076,1_144211246_144211418,1_1…	NBPF10
1_145359015_145359187	1_145322772_145322944,1_145316512_145316684,1_145346373_145346545,1_144196976_144197148,1_145354295_145354467,1_144179474_144179646,1_146448374_146448546,1_144193760_144193932,1_144189012_144189184,1_145325952_145326124,1_148326676_148326848,1_144173100_144173272,1_144158871_144159043,INTERGENIC,1_145349563_145349735,1_148589661_148589833,1_146038990_146039162,1_148007800_148007972,1_147580767_14…	NBPF10
1_145359907_145359958	1_148303631_148303682,1_145317406_145317457,1_148317939_148317990,1_148010113_148010164,1_148014854_148014905,1_145366179_145366230,1_148322687_148322738,1_145361449_145361500,1_145326846_145326897,1_145312678_145312729,1_144197868_144197919,1_145322124_145322175,1_144193098_144193149,1_144824705_144824756,1_148590553_148590604,INTERGENIC	NBPF10
1_145361449_145361500	1_148303631_148303682,1_145317406_145317457,1_148317939_148317990,1_148010113_148010164,1_148014854_148014905,1_145366179_145366230,1_148322687_148322738,1_145359907_145359958,1_145326846_145326897,1_145312678_145312729,1_144197868_144197919,1_145322124_145322175,1_144193098_144193149,1_144824705_144824756,1_148590553_148590604	NBPF10
1_145362097_145362269	1_145322772_145322944,1_145316512_145316684,1_145346373_145346545,1_145341649_145341821,1_145354295_145354467,1_144179474_144179646,1_146038990_146039162,1_146448374_146448546,1_144193760_144193932,1_144189012_144189184,1_148326676_148326848,1_144173100_144173272,1_144158871_144159043,1_145349563_145349735,1_148589661_148589833,1_144196976_144197148,1_148007800_148007972,1_147580767_147580939,1_1…	NBPF10
1_145362979_145363030	1_145356719_145356770,1_148013320_148013371,1_144221669_144221720,1_148754131_148754182,1_148592083_148592134,1_144189894_144189945,1_145347255_145347306,1_144213727_144213778,1_145351985_145352036,1_144826235_144826286	NBPF10
1_145364566_145364674	1_148276556_148276664,1_145315791_145315899,1_148005403_148005511,INTERGENIC,1_148593678_148593783,1_145329966_145330074,1_144186715_144186823,1_145325235_145325343,1_145353572_145353680,1_148257494_148257602	NBPF10
1_145366179_145366230	1_145361449_145361500,1_148303631_148303682,1_145317406_145317457,1_148317939_148317990,1_148010113_148010164,1_148014854_148014905,1_148322687_148322738,1_145359907_145359958,1_145326846_145326897,1_145312678_145312729,1_144197868_144197919,1_145322124_145322175,1_144193098_144193149,1_144824705_144824756,1_148590553_148590604,INTERGENIC	NBPF10
1_145753955_145754150	INTERGENIC	PDZK1
1_145756417_145756613	INTERGENIC	PDZK1
1_145765022_145765225	INTERGENIC	GPR89A
1_145791041_145791170	INTERGENIC	GPR89A
1_145803308_145803388	INTERGENIC	GPR89A
1_145804245_145804365	INTERGENIC	GPR89A
1_145816637_145816740	1_147410828_147410931	GPR89A
1_146035862_146036030	1_148320334_148320506,1_146454738_146454910,1_145319624_145319796,1_148006226_148006398,1_145357417_145357589,1_146459498_146459670,1_144162001_144162173,1_144181064_144181236,INTERGENIC,1_144190582_144190754,1_144826933_144827105,1_148306026_148306198,1_145324348_145324520,1_147577643_147577811,1_148592791_148592963,1_144166761_144166933,1_145352685_145352857,1_145314904_145315076,1_144211246_14…	NBPF11
1_146038990_146039162	1_145322772_145322944,1_145316512_145316684,1_145346373_145346545,1_144196976_144197148,1_145354295_145354467,1_144179474_144179646,1_146448374_146448546,1_144193760_144193932,1_144189012_144189184,1_145325952_145326124,1_148326676_148326848,1_144173100_144173272,1_144158871_144159043,INTERGENIC,1_145349563_145349735,1_148589661_148589833,1_146446834_146447006,1_148007800_148007972,1_147580767_14…	NBPF11
1_146046290_146046495	1_147588076_147588281,1_146412673_146412878,INTERGENIC,1_148582333_148582538	NBPF11
1_146055345_146055447	1_147597182_147597284,1_146403655_146403757,INTERGENIC,1_145295423_145295525,1_148741690_148741792,1_16903812_16903914,1_146409946_146410048	NBPF11
1_146057275_146057484	INTERGENIC,1_148577650_148577824,1_146395342_146395516	NBPF11
1_146395342_146395516	INTERGENIC,1_148577650_148577824,1_146057275_146057484	NBPF12
1_146400091_146400302	INTERGENIC,1_146406390_146406601	NBPF12
1_146403655_146403757	1_146055345_146055447,1_147597182_147597284,INTERGENIC,1_145295423_145295525,1_148741690_148741792,1_16903812_16903914,1_146409946_146410048	NBPF12
1_146404589_146404803	1_148580540_148580754,INTERGENIC,1_16909039_16909253,1_148742627_148742841,1_16915344_16915558	NBPF12
1_146406390_146406601	INTERGENIC,1_146400091_146400302	NBPF12
1_146409946_146410048	1_146055345_146055447,1_146403655_146403757,1_147597182_147597284,INTERGENIC,1_145295423_145295525,1_148741690_148741792,1_16903812_16903914	NBPF12
1_146412136_146412208	1_148023597_148023669,1_148581796_148581868,INTERGENIC	NBPF12
1_146412673_146412878	1_147588076_147588281,INTERGENIC,1_146046290_146046495,1_148582333_148582538	NBPF12
1_146414168_146414219	1_145305945_145305996,1_16899637_16899688,1_144817966_144818017,1_148583826_148583877	NBPF12
1_146418138_146418348	1_145309900_145310063,INTERGENIC	NBPF12
1_146418506_146418563	INTERGENIC	NBPF12
1_146419344_146419395	INTERGENIC,1_148588994_148589045,1_147581652_147581698,1_147581571_147581622	NBPF12
1_146446834_146447006	1_145322772_145322944,1_145316512_145316684,1_145346373_145346545,1_144196976_144197148,1_145354295_145354467,1_144179474_144179646,1_146448374_146448546,1_144193760_144193932,1_144189012_144189184,1_145325952_145326124,1_148326676_148326848,1_144173100_144173272,1_144158871_144159043,INTERGENIC,1_145349563_145349735,1_148589661_148589833,1_146038990_146039162,1_148007800_148007972,1_147580767_14…	NBPF12
1_146448374_146448546	1_145322772_145322944,1_145316512_145316684,1_145346373_145346545,1_145341649_145341821,1_145354295_145354467,1_144179474_144179646,1_146038990_146039162,1_144193760_144193932,1_144189012_144189184,1_145325952_145326124,1_148326676_148326848,1_144173100_144173272,1_145362097_145362269,INTERGENIC,1_145349563_145349735,1_148589661_148589833,1_144196976_144197148,1_148007800_148007972,1_147580767_14…	NBPF12
1_146453138_146453310	1_145322772_145322944,1_145316512_145316684,1_145346373_145346545,1_145341649_145341821,1_145354295_145354467,1_144179474_144179646,1_146038990_146039162,1_146448374_146448546,1_144193760_144193932,1_144189012_144189184,1_148326676_148326848,1_144173100_144173272,1_145362097_145362269,INTERGENIC,1_145349563_145349735,1_148589661_148589833,1_144196976_144197148,1_148007800_148007972,1_147580767_14…	NBPF12
1_146454738_146454910	1_146035862_146036030,1_148320334_148320506,1_144826933_144827105,1_145319624_145319796,1_148006226_148006398,1_145357417_145357589,1_146459498_146459670,1_144162001_144162173,1_144181064_144181236,INTERGENIC,1_144190582_144190754,1_148592791_148592963,1_148306026_148306198,1_145324348_145324520,1_147577643_147577811,1_144166761_144166933,1_145352685_145352857,1_145314904_145315076,1_144211246_14…	NBPF12
1_146459498_146459670	1_146035862_146036030,1_148320334_148320506,1_146454738_146454910,1_145319624_145319796,1_148006226_148006398,1_145357417_145357589,1_144162001_144162173,1_144181064_144181236,INTERGENIC,1_144190582_144190754,1_144826933_144827105,1_148306026_148306198,1_145324348_145324520,1_147577643_147577811,1_148592791_148592963,1_144166761_144166933,1_145352685_145352857,1_145314904_145315076,1_144211246_14…	NBPF12
1_147410828_147410931	1_145816637_145816740	GPR89B
1_147577643_147577811	1_146035862_146036030,1_148320334_148320506,1_146454738_146454910,1_145319624_145319796,1_148006226_148006398,1_145357417_145357589,1_146459498_146459670,1_144162001_144162173,1_144181064_144181236,1_144190582_144190754,1_144826933_144827105,1_148306026_148306198,1_145324348_145324520,1_148592791_148592963,1_144166761_144166933,1_145352685_145352857,1_145314904_145315076,1_144211246_144211418,1_1…	NBPF24
1_147580767_147580939	1_145322772_145322944,1_145316512_145316684,1_145346373_145346545,1_146446834_146447006,1_145354295_145354467,1_144179474_144179646,1_144196976_144197148,1_146448374_146448546,1_144193760_144193932,1_144189012_144189184,1_145325952_145326124,1_148326676_148326848,1_144173100_144173272,1_144158871_144159043,INTERGENIC,1_145349563_145349735,1_148589661_148589833,1_146038990_146039162,1_148007800_14…	NBPF24
1_147581571_147581622	1_146419344_146419395,1_148588994_148589045,1_147581652_147581698,INTERGENIC	NBPF24
1_147581652_147581698	1_146419344_146419395,1_148588994_148589045,INTERGENIC,1_147581571_147581622	NBPF24
1_147588076_147588281	1_146412673_146412878,1_146046290_146046495,1_148582333_148582538	NBPF24
1_147595012_147595084	INTERGENIC	NBPF24
1_147597182_147597284	1_146055345_146055447,1_146403655_146403757,1_145295423_145295525,1_148741690_148741792,1_16903812_16903914,1_146409946_146410048	NBPF24
1_147954853_147955344	INTERGENIC,1_148201970_148202461	PPIAL4A
1_148005403_148005511	1_148276556_148276664,1_145315791_145315899,INTERGENIC,1_148593678_148593783,1_145329966_145330074,1_144186715_144186823,1_145325235_145325343,1_145353572_145353680,1_148257494_148257602,1_145364566_145364674	NBPF14
1_148006226_148006398	1_146035862_146036030,1_148320334_148320506,1_144826933_144827105,1_145319624_145319796,1_145357417_145357589,1_146459498_146459670,1_144162001_144162173,1_144181064_144181236,INTERGENIC,1_144190582_144190754,1_146454738_146454910,1_148306026_148306198,1_145324348_145324520,1_147577643_147577811,1_148592791_148592963,1_144166761_144166933,1_145352685_145352857,1_145314904_145315076,1_144211246_14…	NBPF14
1_148007800_148007972	1_145322772_145322944,1_145316512_145316684,1_145346373_145346545,1_145341649_145341821,1_145354295_145354467,1_144179474_144179646,1_146038990_146039162,1_146448374_146448546,1_144193760_144193932,1_144189012_144189184,1_145325952_145326124,1_148326676_148326848,1_144173100_144173272,1_145362097_145362269,INTERGENIC,1_145349563_145349735,1_148589661_148589833,1_144196976_144197148,1_147580767_14…	NBPF14
1_148010113_148010164	1_145361449_145361500,1_148303631_148303682,1_145317406_145317457,1_148317939_148317990,INTERGENIC,1_148014854_148014905,1_145366179_145366230,1_148322687_148322738,1_145359907_145359958,1_145326846_145326897,1_145312678_145312729,1_144197868_144197919,1_145322124_145322175,1_144193098_144193149,1_144824705_144824756,1_148590553_148590604	NBPF14
1_148013320_148013371	1_145356719_145356770,INTERGENIC,1_144221669_144221720,1_148754131_148754182,1_148592083_148592134,1_144189894_144189945,1_145347255_145347306,1_144213727_144213778,1_145351985_145352036,1_145362979_145363030,1_144826235_144826286	NBPF14
1_148014081_148014253	1_145322772_145322944,1_145316512_145316684,1_145346373_145346545,1_145341649_145341821,1_145354295_145354467,1_144179474_144179646,1_146038990_146039162,1_146448374_146448546,1_144193760_144193932,1_144189012_144189184,1_145325952_145326124,1_148326676_148326848,1_144173100_144173272,1_145362097_145362269,1_145349563_145349735,1_148589661_148589833,1_144196976_144197148,1_148007800_148007972,1_1…	NBPF14
1_148014854_148014905	1_145361449_145361500,1_148303631_148303682,1_145317406_145317457,1_148317939_148317990,1_148010113_148010164,1_148590553_148590604,1_145366179_145366230,1_148322687_148322738,1_145359907_145359958,1_145326846_145326897,1_145312678_145312729,1_144197868_144197919,1_145322124_145322175,1_144193098_144193149,1_144824705_144824756,INTERGENIC	NBPF14
1_148023597_148023669	1_148581796_148581868,1_146412136_146412208,INTERGENIC	NBPF14
1_148201970_148202461	1_147954853_147955344,INTERGENIC	PPIAL4D
1_148255141_148255313	1_145322772_145322944,1_145316512_145316684,1_145346373_145346545,1_145341649_145341821,1_145354295_145354467,1_144179474_144179646,1_146038990_146039162,1_146448374_146448546,1_144193760_144193932,1_144189012_144189184,1_145325952_145326124,1_148326676_148326848,1_144173100_144173272,1_145362097_145362269,INTERGENIC,1_145349563_145349735,1_148589661_148589833,1_144196976_144197148,1_148007800_14…	NBPF20
1_148257494_148257602	1_148276556_148276664,1_145315791_145315899,1_148005403_148005511,INTERGENIC,1_148593678_148593783,1_145329966_145330074,1_144186715_144186823,1_145325235_145325343,1_145353572_145353680,1_145364566_145364674	NBPF20
1_148261457_148261629	1_145322772_145322944,1_145316512_145316684,1_145346373_145346545,1_144196976_144197148,1_145354295_145354467,1_144179474_144179646,1_146448374_146448546,1_144193760_144193932,1_144189012_144189184,1_145325952_145326124,1_148326676_148326848,1_144173100_144173272,1_144158871_144159043,INTERGENIC,1_145349563_145349735,1_148589661_148589833,1_146038990_146039162,1_148007800_148007972,1_147580767_14…	NBPF20
1_148276556_148276664	1_145315791_145315899,1_148005403_148005511,INTERGENIC,1_148593678_148593783,1_145329966_145330074,1_144186715_144186823,1_145325235_145325343,1_145353572_145353680,1_148257494_148257602,1_145364566_145364674	NBPF20
1_148303631_148303682	1_145361449_145361500,1_145317406_145317457,1_148317939_148317990,1_148010113_148010164,1_148014854_148014905,1_145366179_145366230,1_148322687_148322738,1_145359907_145359958,1_145326846_145326897,1_145312678_145312729,1_144197868_144197919,1_145322124_145322175,1_144193098_144193149,1_144824705_144824756,1_148590553_148590604,INTERGENIC	NBPF20
1_148306026_148306198	1_146035862_146036030,1_148320334_148320506,1_144826933_144827105,1_145319624_145319796,1_148006226_148006398,1_145357417_145357589,1_146459498_146459670,1_144162001_144162173,1_144181064_144181236,INTERGENIC,1_144190582_144190754,1_146454738_146454910,1_145324348_145324520,1_147577643_147577811,1_148592791_148592963,1_144166761_144166933,1_145352685_145352857,1_145314904_145315076,1_144211246_14…	NBPF20
1_148310800_148310972	1_146035862_146036030,1_148320334_148320506,1_144826933_144827105,1_145319624_145319796,1_148006226_148006398,1_145357417_145357589,1_146459498_146459670,1_144162001_144162173,1_144181064_144181236,1_144190582_144190754,1_146454738_146454910,1_148306026_148306198,1_145324348_145324520,1_147577643_147577811,1_148592791_148592963,1_144166761_144166933,1_145352685_145352857,1_145314904_145315076,1_1…	NBPF20
1_148317939_148317990	1_145361449_145361500,1_148303631_148303682,1_145317406_145317457,1_148010113_148010164,1_148014854_148014905,1_145366179_145366230,1_148322687_148322738,1_145359907_145359958,1_145326846_145326897,1_145312678_145312729,1_144197868_144197919,1_145322124_145322175,1_144193098_144193149,1_144824705_144824756,1_148590553_148590604,INTERGENIC	NBPF20
1_148320334_148320506	1_146035862_146036030,1_144826933_144827105,1_145319624_145319796,1_148006226_148006398,1_145357417_145357589,1_146459498_146459670,1_144162001_144162173,1_144181064_144181236,1_144190582_144190754,1_146454738_146454910,1_148306026_148306198,1_145324348_145324520,1_147577643_147577811,1_148592791_148592963,1_144166761_144166933,1_145352685_145352857,1_145314904_145315076,1_144211246_144211418,1_1…	NBPF20
1_148322687_148322738	1_145361449_145361500,1_148303631_148303682,1_145317406_145317457,1_148317939_148317990,1_148010113_148010164,1_148014854_148014905,1_145366179_145366230,1_145359907_145359958,1_145326846_145326897,1_145312678_145312729,1_144197868_144197919,1_145322124_145322175,1_144193098_144193149,1_144824705_144824756,1_148590553_148590604	NBPF20
1_148326676_148326848	1_145322772_145322944,1_145316512_145316684,1_145346373_145346545,1_145341649_145341821,1_145354295_145354467,1_144179474_144179646,1_146038990_146039162,1_146448374_146448546,1_144193760_144193932,1_144189012_144189184,1_145325952_145326124,1_144173100_144173272,1_145362097_145362269,1_145349563_145349735,1_148589661_148589833,1_144196976_144197148,1_148007800_148007972,1_147580767_147580939,1_1…	NBPF20
1_148328220_148328392	1_145322772_145322944,1_145316512_145316684,1_145346373_145346545,1_144196976_144197148,1_145354295_145354467,1_144179474_144179646,1_146448374_146448546,1_144193760_144193932,1_144189012_144189184,1_145325952_145326124,1_148326676_148326848,1_144173100_144173272,1_144158871_144159043,INTERGENIC,1_145349563_145349735,1_148589661_148589833,1_146038990_146039162,1_148007800_148007972,1_147580767_14…	NBPF20
1_148577650_148577824	INTERGENIC,1_146395342_146395516,1_146057275_146057484	NBPF15
1_148580540_148580754	INTERGENIC,1_146404589_146404803,1_16909039_16909253,1_148742627_148742841,1_16915344_16915558	NBPF15
1_148581796_148581868	1_148023597_148023669,1_146412136_146412208,INTERGENIC	NBPF15
1_148582333_148582538	1_147588076_147588281,1_146412673_146412878,INTERGENIC,1_146046290_146046495	NBPF15
1_148583826_148583877	1_145305945_145305996,1_16899637_16899688,1_146414168_146414219,1_144817966_144818017	NBPF15
1_148588994_148589045	INTERGENIC,1_146419344_146419395,1_147581652_147581698,1_147581571_147581622	NBPF15
1_148589661_148589833	1_145322772_145322944,1_145316512_145316684,1_145346373_145346545,1_144196976_144197148,1_145354295_145354467,1_144179474_144179646,1_146448374_146448546,1_144193760_144193932,1_144189012_144189184,1_145325952_145326124,1_148326676_148326848,1_144173100_144173272,1_144158871_144159043,INTERGENIC,1_145349563_145349735,1_146038990_146039162,1_148007800_148007972,1_147580767_147580939,1_146453138_14…	NBPF15
1_148590553_148590604	1_145361449_145361500,1_148303631_148303682,1_145317406_145317457,1_148317939_148317990,1_148010113_148010164,1_148014854_148014905,1_145366179_145366230,1_148322687_148322738,1_145359907_145359958,1_145326846_145326897,1_145312678_145312729,1_144197868_144197919,1_145322124_145322175,1_144193098_144193149,1_144824705_144824756,INTERGENIC	NBPF15
1_148592083_148592134	1_145356719_145356770,1_148013320_148013371,1_144221669_144221720,1_148754131_148754182,1_144189894_144189945,1_145347255_145347306,1_144213727_144213778,1_145351985_145352036,1_145362979_145363030,INTERGENIC,1_144826235_144826286	NBPF15
1_148592791_148592963	1_146035862_146036030,1_148320334_148320506,1_144826933_144827105,1_145319624_145319796,1_148006226_148006398,1_145357417_145357589,1_146459498_146459670,1_144162001_144162173,1_144181064_144181236,INTERGENIC,1_144190582_144190754,1_146454738_146454910,1_148306026_148306198,1_145324348_145324520,1_147577643_147577811,1_144166761_144166933,1_145352685_145352857,1_145314904_145315076,1_144211246_14…	NBPF15
1_148593678_148593783	1_148276556_148276664,1_145315791_145315899,1_148005403_148005511,INTERGENIC,1_145329966_145330074,1_144186715_144186823,1_145325235_145325343,1_145353572_145353680,1_148257494_148257602,1_145364566_145364674	NBPF15
1_148741690_148741792	1_146055345_146055447,1_146403655_146403757,1_147597182_147597284,INTERGENIC,1_145295423_145295525,1_16903812_16903914,1_146409946_146410048	NBPF16
1_148742627_148742841	1_148580540_148580754,INTERGENIC,1_146404589_146404803,1_16909039_16909253,1_16915344_16915558	NBPF16
1_148751709_148751881	1_145322772_145322944,1_145316512_145316684,1_145346373_145346545,1_144196976_144197148,1_145354295_145354467,1_144179474_144179646,1_146448374_146448546,1_144193760_144193932,1_144189012_144189184,1_145325952_145326124,1_148326676_148326848,1_144173100_144173272,1_144158871_144159043,INTERGENIC,1_145349563_145349735,1_148589661_148589833,1_146038990_146039162,1_148007800_148007972,1_147580767_14…	NBPF16
1_148754131_148754182	1_145356719_145356770,1_148013320_148013371,1_144221669_144221720,1_148592083_148592134,1_144189894_144189945,1_145347255_145347306,1_144213727_144213778,1_145351985_145352036,1_145362979_145363030,1_144826235_144826286	NBPF16
1_149754726_149754746	1_120935448_120935468,INTERGENIC,1_149754792_149754816	FCGR1A
1_149754792_149754816	1_120935448_120935468,1_149754726_149754746,INTERGENIC	HIST2H2BF
1_152185555_152193966		HRNR
1_155183028_155183182	INTERGENIC	MTX1
1_155580216_155580351	INTERGENIC	MSTO1
1_155580830_155580899	INTERGENIC	MSTO1
1_155581480_155581618	INTERGENIC,1_155716920_155716930	MSTO1
1_155583850_155584061	INTERGENIC	MSTO1
1_155716920_155716930	INTERGENIC,1_155581480_155581618	MSTO1
1_155727682_155727825	INTERGENIC	GON4L
1_161561919_161562032	1_161643750_161643863	FCGR2C
1_161643750_161643863	1_161561919_161562032	FCGR2B
1_196788975_196789032	1_196913011_196913068	CFHR1
1_196913011_196913068	1_196788975_196789032	CFHR2
1_206139305_206139457	1_120839834_120839985,INTERGENIC	FAM72A
1_206141446_206141523	1_120841975_120842052,1_143910078_143910155	FAM72A
1_206557366_206557431	INTERGENIC	SRGAP2
1_206579736_206579933	INTERGENIC	SRGAP2
1_207700366_207700468	1_207737209_207737385,INTERGENIC,1_207718921_207719023	CR1
1_207707542_207707641	1_207726097_207726196,INTERGENIC,1_207743192_207743291	CR1
1_207715527_207715925	INTERGENIC,1_207734084_207734482	CR1
1_207718921_207719023	1_207700366_207700468,1_207737209_207737385	CR1
1_207726097_207726196	1_207707542_207707641,1_207743192_207743291	CR1
1_207734084_207734482	1_207715527_207715925	CR1
1_207737209_207737385	1_207700366_207700468,INTERGENIC,1_207718921_207719023	CR1
1_207743192_207743291	1_207707542_207707641,1_207726097_207726196	CR1
1_248651890_248652834	INTERGENIC,1_248721848_248722792	OR2T5
1_248721848_248722792	1_248651890_248652834	OR2T29
1_248801591_248802559	INTERGENIC	OR2T35
10_5018043_5018125	10_5034023_5034105	AKR1C1
10_5034023_5034105	10_5018043_5018125	AKR1C2
10_17818028_17818169	INTERGENIC	TMEM236
10_17865073_17865474	INTERGENIC	MRC1L1
10_17869541_17869714	10_18116495_18116668	MRC1L1
10_17882692_17882805	10_18129622_18129735	MRC1L1
10_17898252_17898362	INTERGENIC	MRC1L1
10_17905544_17905692	INTERGENIC	MRC1L1
10_17908571_17908770	10_18155491_18155690	MRC1L1
10_17917102_17917265	10_18164019_18164182	MRC1L1
10_17921733_17921833	10_18168650_18168750	MRC1L1
10_17922537_17922682	10_18169454_18169599	MRC1L1
10_17927279_17927445	INTERGENIC	MRC1L1
10_17942802_17942967	INTERGENIC	MRC1L1
10_17943987_17944136	INTERGENIC	MRC1L1
10_17951322_17951363	10_18198235_18198276	MRC1L1
10_17952231_17952478	INTERGENIC	MRC1L1
10_18084907_18085487	INTERGENIC	TMEM236
10_18116495_18116668	10_17869541_17869714	MRC1
10_18129622_18129735	10_17882692_17882805	MRC1
10_18141896_18142053	INTERGENIC	MRC1
10_18155491_18155690	10_17908571_17908770	MRC1
10_18164019_18164182	10_17917102_17917265	MRC1
10_18168650_18168750	10_17921733_17921833	MRC1
10_18169454_18169599	10_17922537_17922682	MRC1
10_18196463_18196627	INTERGENIC	MRC1
10_18198235_18198276	10_17951322_17951363	MRC1
10_28257852_28257947	INTERGENIC	ARMC4
10_46235521_46235694	10_51840518_51840691,10_47896656_47896829	FAM21C
10_46240269_46240330	INTERGENIC,10_51845257_51845318	FAM21C
10_46268704_46268806	INTERGENIC,10_51873655_51873757	FAM21C
10_46272721_46272873	10_51877666_51877818,10_47933807_47933959	FAM21C
10_46274401_46274583	10_47935488_47935670,10_51879347_51879529	FAM21C
10_46284319_46284939	INTERGENIC,10_47945324_47945944,10_51889179_51889799	FAM21C
10_46321366_46322838	10_48235819_48237207,INTERGENIC,10_51224993_51226465	AGAP4
10_46339774_46339842	INTERGENIC,10_51243388_51243456	AGAP4
10_46342135_46342203	INTERGENIC,10_51245749_51245817	AGAP4
10_46584432_46584522	INTERGENIC	PTPN20A
10_46587344_46587495	INTERGENIC	PTPN20A
10_46605763_46605875	INTERGENIC,10_48792687_48792799	PTPN20A
10_46611717_46611811	INTERGENIC,10_48798645_48798780	PTPN20A
10_47207812_47207846	INTERGENIC,10_48221505_48221539	AGAP10
10_47751145_47751235	10_48259474_48259564,INTERGENIC	ANXA8L2
10_47752291_47752499	10_48260621_48260829,INTERGENIC	ANXA8L2
10_47753838_47753951	INTERGENIC	ANXA8L2
10_47754715_47754805	INTERGENIC	ANXA8L2
10_47755465_47755544	INTERGENIC	ANXA8L2
10_47756639_47756732	INTERGENIC	ANXA8L2
10_47769180_47769662	10_48277508_48277990,INTERGENIC	AL603965.1
10_47894023_47894049	INTERGENIC	FAM21B
10_47894572_47894634	INTERGENIC,10_51838435_51838497	FAM21B
10_47896656_47896829	10_51840518_51840691,10_46235521_46235694	FAM21B
10_47903159_47903206	INTERGENIC	FAM21B
10_47906678_47906788	10_51850536_51850646,INTERGENIC	FAM21B
10_47907333_47907420	INTERGENIC,10_51851191_51851278	FAM21B
10_47911500_47911679	INTERGENIC,10_51855359_51855538	FAM21B
10_47913576_47913703	INTERGENIC,10_51857435_51857562	FAM21B
10_47926003_47926172	10_51869861_51870030,INTERGENIC	FAM21B
10_47933807_47933959	10_51877666_51877818,10_46272721_46272873	FAM21B
10_47935488_47935670	10_46274401_46274583,10_51879347_51879529	FAM21B
10_47941018_47941146	INTERGENIC,10_51884873_51885001,10_47941274_47941354	FAM21B
10_47941274_47941354	INTERGENIC,10_47941018_47941146,10_51884873_51885001	FAM21B
10_47943488_47943700	10_51887343_51887555,INTERGENIC	FAM21B
10_47945324_47945944	INTERGENIC,10_51889179_51889799,10_46284319_46284939	FAM21B
10_47946809_47946986	10_51890661_51890838,INTERGENIC	FAM21B
10_48001787_48001973	10_52514311_52514497,10_51947078_51947264	ASAH2C
10_48013519_48013614	INTERGENIC	ASAH2C
10_48020450_48020565	INTERGENIC	ASAH2C
10_48048894_48049021	10_51994185_51994312	ASAH2C
10_48221505_48221539	10_47207812_47207846,INTERGENIC	AGAP9
10_48235819_48237207	INTERGENIC,10_51224993_51226465,10_46321366_46322838	AGAP9
10_48247688_48247760	INTERGENIC	FAM25G
10_48259474_48259564	INTERGENIC,10_47751145_47751235	ANXA8
10_48260621_48260829	INTERGENIC,10_47752291_47752499	ANXA8
10_48267978_48268100	INTERGENIC	ANXA8
10_48277508_48277990	10_47769180_47769662	AL591684.1
10_48739388_48739450	INTERGENIC	PTPN20B
10_48792687_48792799	10_46605763_46605875,INTERGENIC	PTPN20B
10_48795347_48795444	INTERGENIC	PTPN20B
10_48798645_48798780	INTERGENIC,10_46611717_46611811	PTPN20B
10_48806829_48806873	INTERGENIC	PTPN20B
10_49388846_49389051	INTERGENIC	FRMPD2
10_51073367_51073427	INTERGENIC	PARG
10_51224993_51226465	10_48235819_48237207,INTERGENIC,10_46321366_46322838	AGAP8
10_51230459_51230494	10_51469923_51469958,INTERGENIC	AGAP8
10_51233081_51233181	INTERGENIC,10_75442452_75442552	AGAP8
10_51243388_51243456	INTERGENIC,10_46339774_46339842	AGAP8
10_51245749_51245817	10_46342135_46342203,INTERGENIC	AGAP8
10_51246187_51246409	INTERGENIC,10_51485979_51486201	AGAP8
10_51381762_51381846	10_51612904_51612988	TIMM23B
10_51469923_51469958	INTERGENIC,10_51230459_51230494	AGAP7
10_51485979_51486201	10_51246187_51246409,INTERGENIC	AGAP7
10_51606988_51607098	INTERGENIC	TIMM23
10_51612904_51612988	10_51381762_51381846	TIMM23
10_51620324_51620382	INTERGENIC	TIMM23
10_51623109_51623214	INTERGENIC	TIMM23
10_51838435_51838497	10_47894572_47894634	FAM21A
10_51840518_51840691	10_46235521_46235694,10_47896656_47896829	FAM21A
10_51845257_51845318	INTERGENIC,10_46240269_46240330	FAM21A
10_51850536_51850646	10_47906678_47906788	FAM21A
10_51851191_51851278	10_47907333_47907420	FAM21A
10_51851922_51851993	INTERGENIC	FAM21A
10_51853620_51853677	INTERGENIC	FAM21A
10_51854908_51854967	INTERGENIC	FAM21A
10_51855359_51855538	10_47911500_47911679	FAM21A
10_51857435_51857562	10_47913576_47913703	FAM21A
10_51866094_51866225	INTERGENIC	FAM21A
10_51869861_51870030	10_47926003_47926172	FAM21A
10_51873655_51873757	10_46268704_46268806	FAM21A
10_51877666_51877818	10_47933807_47933959,10_46272721_46272873	FAM21A
10_51879347_51879529	10_46274401_46274583,10_47935488_47935670	FAM21A
10_51884873_51885001	10_47941274_47941354,10_47941018_47941146	FAM21A
10_51887343_51887555	10_47943488_47943700	FAM21A
10_51889179_51889799	10_47945324_47945944,10_46284319_46284939	FAM21A
10_51890661_51890838	10_47946809_47946986	FAM21A
10_51947078_51947264	10_48001787_48001973,10_52514311_52514497	ASAH2
10_51949259_51949347	10_52512228_52512316,INTERGENIC	ASAH2
10_51958073_51958129	INTERGENIC	ASAH2
10_51994185_51994312	10_48048894_48049021	ASAH2
10_52504891_52505034	INTERGENIC	ASAH2B
10_52509103_52509162	INTERGENIC	ASAH2B
10_52512228_52512316	10_51949259_51949347	ASAH2B
10_52514311_52514497	10_48001787_48001973,10_51947078_51947264,INTERGENIC	ASAH2B
10_75442452_75442552	INTERGENIC,10_51233081_51233181	AGAP5
10_81463366_81463747	INTERGENIC	NUTM2B
10_81465798_81466497	INTERGENIC,10_81603929_81604628,10_89120238_89120937	NUTM2B
10_81468455_81468583	INTERGENIC,10_89122895_89123023	NUTM2B
10_81469556_81469695	10_88991778_88991917,INTERGENIC	NUTM2B
10_81470138_81470520	INTERGENIC,10_88992360_88992742,10_89124578_89124960	NUTM2B
10_81471006_81471122	INTERGENIC,10_88993230_88993346,10_89125446_89125685	NUTM2B
10_81472650_81472685	INTERGENIC	NUTM2B
10_81603929_81604628	10_81465798_81466497,INTERGENIC,10_89120238_89120937	NUTM2E
10_81609577_81610359	10_88993680_88994462,INTERGENIC,10_89125896_89126678	NUTM2E
10_88991778_88991917	INTERGENIC,10_81469556_81469695	NUTM2A
10_88992360_88992742	INTERGENIC,10_89124578_89124960,10_81470138_81470520	NUTM2A
10_88993230_88993346	10_81471006_81471122,10_89125446_89125685,INTERGENIC	NUTM2A
10_88993680_88994462	10_89125896_89126678,10_81609577_81610359,INTERGENIC	NUTM2A
10_89120238_89120937	10_81465798_81466497,10_81603929_81604628	NUTM2D
10_89122895_89123023	INTERGENIC,10_81468455_81468583	NUTM2D
10_89124578_89124960	10_88992360_88992742,10_81470138_81470520	NUTM2D
10_89125446_89125685	10_81471006_81471122,INTERGENIC,10_88993230_88993346	NUTM2D
10_89125896_89126678	10_88993680_88994462,10_81609577_81610359	NUTM2D
10_124341309_124341341	10_124354012_124354044	DMBT1
10_124343838_124343867	10_124356541_124356570	DMBT1
10_124354012_124354044	10_124341309_124341341	DMBT1
10_124356541_124356570	10_124343838_124343867	DMBT1
10_124361313_124361636	INTERGENIC	DMBT1
10_124362616_124362645	INTERGENIC	DMBT1
10_135438606_135439108	INTERGENIC,4_190946719_190947221	FRG2B
10_135439426_135439503	INTERGENIC	FRG2B
10_135439733_135439810	INTERGENIC,4_190947846_190947923	FRG2B
11_168961_169052	INTERGENIC	BET1L
11_5270598_5270820	INTERGENIC,11_5270943_5271034,11_5275867_5275958	HBG1
11_5270943_5271034	11_5270598_5270820,11_5275867_5275958	HBG1
11_5275867_5275958	11_5270598_5270820,11_5270943_5271034	HBG2
11_60971579_60971741	INTERGENIC	PGA3
11_60974969_60975087	INTERGENIC	PGA3
11_60978562_60978706	11_60978809_60978907,INTERGENIC,11_60997638_60997736	PGA3
11_60978809_60978907	INTERGENIC,11_60997638_60997736,11_60978562_60978706	PGA3
11_60980025_60980171	INTERGENIC,11_60998854_60999000	PGA3
11_60997638_60997736	11_60978809_60978907,11_60978562_60978706	PGA4
11_60998854_60999000	11_60980025_60980171	PGA4
11_61013418_61013617	INTERGENIC	PGA5
11_70187083_70187203	INTERGENIC	PPFIA1
11_89532884_89532981	INTERGENIC,11_89773033_89773130	TRIM49
11_89534134_89534156	INTERGENIC,11_89771861_89771883	TRIM49
11_89534870_89535100	INTERGENIC,11_89770917_89771147	TRIM49
11_89536866_89536961	INTERGENIC	TRIM49
11_89607217_89607447	INTERGENIC	TRIM64B
11_89608778_89609185	INTERGENIC	TRIM64B
11_89644758_89645254	INTERGENIC	TRIM49D1
11_89770917_89771147	11_89534870_89535100	TRIM49C
11_89771861_89771883	11_89534134_89534156	TRIM49C
11_89773033_89773130	11_89532884_89532981	TRIM49C
11_108136458_108136480	INTERGENIC	AP001925.1
11_117077397_117077514	INTERGENIC	PCSK7
11_117077783_117077876	INTERGENIC	PCSK7
11_117078686_117078780	INTERGENIC	PCSK7
12_6131906_6132064	INTERGENIC	VWF
12_9091901_9092052	INTERGENIC	PHC1
12_9093322_9093499	INTERGENIC	M6PR
12_10590301_10590310	INTERGENIC	KLRC2
12_11187087_11187272	INTERGENIC	AC018630.1
12_11506044_11506324	INTERGENIC	PRB1
12_52682999_52683059	12_52697895_52697955	KRT81
12_52683862_52684070	12_52696884_52697092	KRT81
12_52696884_52697092	12_52683862_52684070	KRT86
12_52697895_52697955	12_52682999_52683059	KRT86
12_80856304_80856345	INTERGENIC,12_80856358_80856439	PTPRQ
12_80856358_80856439	12_80856508_80856558,INTERGENIC,12_80856304_80856345	PTPRQ
12_80856508_80856558	INTERGENIC,12_80856358_80856439	PTPRQ
12_125324519_125324533	INTERGENIC	SCARB1
12_133049757_133049792		MUC8
12_133501962_133503748	INTERGENIC	ZNF605
13_57722009_57722060	INTERGENIC	PRR20B
14_19558717_19558831	INTERGENIC	POTEG
14_19558991_19559164	22_16282145_16282318,INTERGENIC,15_22077531_22077704,2_130872454_130872627,14_20014499_20014672,15_21066371_21066544	POTEG
14_19560718_19560873	INTERGENIC,22_16280434_16280589	POTEG
14_19571348_19571418	INTERGENIC,2_131401556_131401626,14_20002225_20002295	POTEG
14_19574186_19574352	INTERGENIC,14_19999285_19999451	POTEG
14_19990551_19990665	INTERGENIC,22_16258189_16258303	POTEM
14_19995263_19995311	INTERGENIC	POTEM
14_19999285_19999451	14_19574186_19574352,INTERGENIC	POTEM
14_20000493_20000537	INTERGENIC,22_16268137_16268181	POTEM
14_20002225_20002295	14_19571348_19571418,2_131401556_131401626	POTEM
14_20007562_20007632	INTERGENIC,22_16275207_16275277	POTEM
14_20010103_20010240	INTERGENIC,22_16277748_16277885,2_130868116_130868253,2_131256657_131256794	POTEM
14_20011551_20011657	INTERGENIC	POTEM
14_20014499_20014672	22_16282145_16282318,INTERGENIC,15_22077531_22077704,2_130872454_130872627,15_21066371_21066544,14_19558991_19559164	POTEM
14_20019700_20020220	INTERGENIC,15_21071201_21071610	POTEM
14_20974100_20974178	INTERGENIC	RNASE10
14_106064226_106064317	INTERGENIC	IGHE
14_106478110_106478411	INTERGENIC	IGHV4-4
14_106791411_106791456	14_106816128_106816173	IGHV3-30
14_106816128_106816173	14_106791411_106791456	IGHV3-33
15_20210050_20210068	15_21216780_21216798	IGHD4OR15-4A
15_20211158_20211188	15_21217888_21217918	IGHD3OR15-3A
15_20216406_20216422	INTERGENIC	IGHD1OR15-1A
15_20742094_20742152	15_22741208_22741266,INTERGENIC,15_23409197_23409255	GOLGA6L6
15_20743530_20743636	INTERGENIC,15_22739723_22739829,15_23410830_23410923	GOLGA6L6
15_20745051_20745179	INTERGENIC	GOLGA6L6
15_20746826_20747023	15_23413923_23414102,INTERGENIC,15_22736337_22736534	GOLGA6L6
15_21051162_21051328	15_22062316_22062482,INTERGENIC,21_15003262_15003428	POTEB2
15_21059386_21059456	INTERGENIC,15_22070540_22070610	POTEB2
15_21063440_21063546	INTERGENIC,15_22074596_22074702	POTEB2
15_21066371_21066544	15_22077531_22077704,14_20014499_20014672,INTERGENIC,14_19558991_19559164,22_16282145_16282318	POTEB2
15_21071201_21071610	INTERGENIC,14_20019700_20020220,2_131369106_131369515	POTEB2
15_21216780_21216798	15_20210050_20210068	IGHD4OR15-4B
15_21217888_21217918	15_20211158_20211188	IGHD3OR15-3B
15_21220377_21220407	INTERGENIC	IGHD2OR15-2B
15_22062316_22062482	21_15003262_15003428,15_21051162_21051328	POTEB
15_22070540_22070610	15_21059386_21059456,INTERGENIC	POTEB
15_22073121_22073258	INTERGENIC,21_14992479_14992616	POTEB
15_22074596_22074702	INTERGENIC,15_21063440_21063546	POTEB
15_22077531_22077704	22_16282145_16282318,14_20014499_20014672,INTERGENIC,14_19558991_19559164,15_21066371_21066544	POTEB
15_22736337_22736534	15_23413923_23414102,INTERGENIC,15_20746826_20747023	GOLGA6L1
15_22739723_22739829	INTERGENIC,15_23410830_23410923,15_20743530_20743636	GOLGA6L1
15_22741208_22741266	INTERGENIC,15_23409197_23409255,15_20742094_20742152	GOLGA6L1
15_23255340_23255387	15_32747690_32747737,INTERGENIC,15_32694772_32695296,15_32695348_32695395,15_30844281_30844328	GOLGA8I
15_23257058_23257177	15_32693557_32693676,INTERGENIC,15_28955633_28955752,15_32745904_32746023,15_30376974_30377093,15_32887469_32887588	GOLGA8I
15_23258081_23258140	15_28954675_28954734,15_30847004_30847063,INTERGENIC,15_32744954_32745013,15_32888479_32888538,15_30430084_30430143	GOLGA8I
15_23259256_23259294	15_28953521_28953559,15_32691449_32691487,15_30702432_30702470,INTERGENIC,15_30848177_30848215,15_32743802_32743840,15_32889652_32889690	GOLGA8I
15_23264099_23264190	15_30853246_30853337,15_23608825_23608916,15_32894721_32894812,INTERGENIC,15_30436316_30436407,15_28948465_28948556,15_32738675_32738766	GOLGA8I
15_23264765_23264865	15_30853912_30854012,15_30696635_30696735,15_30384911_30385011,INTERGENIC,15_30385094_30385191,15_30437162_30437259,15_32737999_32738099,15_32895387_32895487,15_32685494_32685591,15_30906156_30906253	GOLGA8I
15_23265141_23265296	15_30854095_30854192,15_32737819_32737916,15_30854529_30854701,15_30385527_30385699,15_32896004_32896176,15_30854288_30854443,INTERGENIC,15_32685243_32685398,15_30385094_30385191,15_30437162_30437259,15_30906156_30906253,15_32685494_32685591,15_30906349_30906504,15_32895570_32895667,15_32895763_32895918,15_32737568_32737723,15_32684986_32685158	GOLGA8I
15_23406274_23408073	INTERGENIC	RP11-467N20.5
15_23408725_23408866	INTERGENIC	RP11-467N20.5
15_23409197_23409255	15_22741208_22741266,15_20742094_20742152	RP11-467N20.5
15_23410830_23410923	15_23411012_23411062,INTERGENIC,15_22739723_22739829,15_20743530_20743636	RP11-467N20.5
15_23411012_23411062	INTERGENIC,15_23410830_23410923	RP11-467N20.5
15_23413923_23414102	15_20746826_20747023,15_22736337_22736534	RP11-467N20.5
15_23599993_23600040	INTERGENIC,15_28777972_28778055	GOLGA8S
15_23601738_23601857	15_28625653_28625772,INTERGENIC,15_28776155_28776274	GOLGA8S
15_23602443_23602502	INTERGENIC	GOLGA8S
15_23602686_23602766	INTERGENIC,15_28775246_28775326	GOLGA8S
15_23603619_23603657	INTERGENIC	GOLGA8S
15_23603931_23603978	INTERGENIC,15_23604067_23604151	GOLGA8S
15_23604067_23604151	15_30848794_30848903,15_32890089_32890173,15_30431878_30431987,15_30379778_30379887,15_23603931_23603978,15_32690761_32690870,INTERGENIC,15_23604247_23604356,15_30848614_30848698,15_30701949_30702033	GOLGA8S
15_23604247_23604356	15_30848794_30848903,15_32890089_32890173,15_30379778_30379887,15_23604067_23604151,15_32690761_32690870,INTERGENIC,15_30431878_30431987,15_30848614_30848698,15_30701949_30702033	GOLGA8S
15_23605572_23605679	15_30700391_30700498,INTERGENIC,15_28772545_28772634,15_28772331_28772438	GOLGA8S
15_23606871_23606939	15_28630795_28630875,INTERGENIC,15_28771065_28771133	GOLGA8S
15_23608312_23608387	INTERGENIC	GOLGA8S
15_23608825_23608916	15_30853246_30853337,15_32894721_32894812,INTERGENIC,15_23264099_23264190,15_30436316_30436407,15_28948465_28948556,15_32738675_32738766	GOLGA8S
15_28447493_28447760	INTERGENIC	HERC2
15_28451386_28451528	INTERGENIC	HERC2
15_28478580_28478707	INTERGENIC	HERC2
15_28479216_28479430	INTERGENIC	HERC2
15_28625653_28625772	15_23601738_23601857,15_28776155_28776274,INTERGENIC	GOLGA8F
15_28629792_28629879	15_28772048_28772135,INTERGENIC	GOLGA8F
15_28630271_28630527	INTERGENIC	GOLGA8F
15_28630795_28630875	INTERGENIC,15_28771065_28771133,15_23606871_23606939	GOLGA8F
15_28771065_28771133	15_28630795_28630875,15_23606871_23606939	GOLGA8G
15_28772048_28772135	15_28629792_28629879,INTERGENIC	GOLGA8G
15_28772331_28772438	INTERGENIC,15_28772545_28772634,15_23605572_23605679	GOLGA8G
15_28772545_28772634	15_28772331_28772438,INTERGENIC,15_23605572_23605679	GOLGA8G
15_28775246_28775326	15_23602686_23602766,INTERGENIC	GOLGA8G
15_28776155_28776274	15_28625653_28625772,15_23601738_23601857	GOLGA8G
15_28777972_28778055	15_23599993_23600040,INTERGENIC	GOLGA8G
15_28948465_28948556	15_30853246_30853337,15_23608825_23608916,15_32894721_32894812,INTERGENIC,15_23264099_23264190,15_30436316_30436407,15_32738675_32738766	GOLGA8M
15_28951262_28951349	15_32689121_32689208,INTERGENIC,15_30381439_30381526,15_30902505_30902592,15_30850450_30850537	GOLGA8M
15_28953521_28953559	15_32691449_32691487,15_30702432_30702470,INTERGENIC,15_30848177_30848215,15_32743802_32743840,15_23259256_23259294,15_32889652_32889690	GOLGA8M
15_28954675_28954734	15_23258081_23258140,15_30847004_30847063,INTERGENIC,15_32744954_32745013,15_32888479_32888538,15_30430084_30430143	GOLGA8M
15_28955633_28955752	15_23257058_23257177,INTERGENIC,15_32693557_32693676,15_32745904_32746023,15_30376974_30377093,15_32887469_32887588	GOLGA8M
15_30376974_30377093	15_32693557_32693676,15_23257058_23257177,INTERGENIC,15_28955633_28955752,15_32745904_32746023,15_32887469_32887588	GOLGA8J
15_30379778_30379887	15_30848794_30848903,15_32890089_32890173,15_23604247_23604356,15_23604067_23604151,15_32690761_32690870,INTERGENIC,15_30431878_30431987,15_30848614_30848698,15_30701949_30702033	GOLGA8J
15_30381439_30381526	15_32689121_32689208,15_28951262_28951349,15_30902505_30902592,INTERGENIC,15_30850450_30850537	GOLGA8J
15_30384911_30385011	15_30853912_30854012,15_32737819_32737916,15_30696635_30696735,INTERGENIC,15_30385094_30385191,15_30854095_30854192,15_32737999_32738099,15_30437162_30437259,15_32895387_32895487,15_32685494_32685591,15_30906156_30906253,15_23264765_23264865,15_32895570_32895667	GOLGA8J
15_30385094_30385191	15_32685494_32685591,15_32737819_32737916,15_30696635_30696735,15_30853912_30854012,15_30384911_30385011,15_30854288_30854443,INTERGENIC,15_23265141_23265296,15_30437162_30437259,15_30906156_30906253,15_32895387_32895487,15_30906349_30906504,15_32737568_32737723,15_32895570_32895667,15_32895763_32895918,15_32685243_32685398,15_30854095_30854192,15_23264765_23264865	GOLGA8J
15_30385527_30385699	15_30854529_30854701,15_32896004_32896176,15_30854288_30854443,INTERGENIC,15_23265141_23265296,15_30906349_30906504,15_32737568_32737723,15_32895763_32895918,15_32685243_32685398,15_32684986_32685158	GOLGA8J
15_30430084_30430143	15_23258081_23258140,15_28954675_28954734,15_30847004_30847063,INTERGENIC,15_32744954_32745013,15_32888479_32888538	GOLGA8T
15_30431878_30431987	15_30848794_30848903,15_32890089_32890173,15_30379778_30379887,15_23604067_23604151,15_32690761_32690870,15_23604247_23604356,15_30848614_30848698,15_30701949_30702033	GOLGA8T
15_30434005_30434261	15_32688488_32688744,INTERGENIC,15_30699478_30699734,15_30902969_30903225,15_30850914_30851170	GOLGA8T
15_30434517_30434585	15_30903481_30903549,INTERGENIC,15_32688164_32688232,15_30851426_30851656	GOLGA8T
15_30436316_30436407	15_30853246_30853337,15_23608825_23608916,15_32894721_32894812,INTERGENIC,15_23264099_23264190,15_28948465_28948556,15_32738675_32738766	GOLGA8T
15_30437162_30437259	15_32685494_32685591,15_32737819_32737916,15_30696635_30696735,15_30384911_30385011,15_30854288_30854443,INTERGENIC,15_23265141_23265296,15_30385094_30385191,15_30854095_30854192,15_30906156_30906253,15_30906349_30906504,15_32737568_32737723,15_32895570_32895667,15_32895763_32895918,15_32685243_32685398,15_23264765_23264865	GOLGA8T
15_30654499_30655014	15_32460141_32460656	CHRFAM7A
15_30664350_30664544	INTERGENIC	CHRFAM7A
15_30669233_30669312	15_32446108_32446187	CHRFAM7A
15_30675522_30675554	INTERGENIC	CHRFAM7A
15_30696635_30696735	15_30853912_30854012,15_32737819_32737916,15_30384911_30385011,INTERGENIC,15_30385094_30385191,15_30854095_30854192,15_32737999_32738099,15_30437162_30437259,15_32895387_32895487,15_32895570_32895667,15_30906156_30906253,15_23264765_23264865	GOLGA8R
15_30699478_30699734	15_30434005_30434261,15_32688488_32688744,INTERGENIC,15_30902969_30903225,15_30850914_30851170	GOLGA8R
15_30700391_30700498	15_23605572_23605679,INTERGENIC,15_32741973_32742059,15_30700605_30700691,15_32891428_32891514	GOLGA8R
15_30700605_30700691	15_30700391_30700498,INTERGENIC,15_32741973_32742059,15_32891428_32891514	GOLGA8R
15_30701949_30702033	15_32890089_32890173,15_30848794_30848903,15_30431878_30431987,15_30702122_30702169,15_23604067_23604151,15_32690761_32690870,INTERGENIC,15_23604247_23604356,15_32691139_32691186,15_32889953_32890000,15_30848614_30848698,15_32743492_32743539,15_30848478_30848525,15_30379778_30379887	GOLGA8R
15_30702122_30702169	15_32890089_32890173,INTERGENIC,15_32691139_32691186,15_32889953_32890000,15_32743492_32743539,15_30701949_30702033,15_30848614_30848698,15_30848478_30848525	GOLGA8R
15_30702432_30702470	15_28953521_28953559,15_32691449_32691487,INTERGENIC,15_30848177_30848215,15_32743802_32743840,15_23259256_23259294,15_32889652_32889690	GOLGA8R
15_30844281_30844328	15_32747690_32747737,INTERGENIC,15_32694772_32695296,15_32695348_32695395,15_23255340_23255387	GOLGA8Q
15_30847004_30847063	15_23258081_23258140,15_28954675_28954734,15_30430084_30430143,15_32744954_32745013,15_32888479_32888538,INTERGENIC	GOLGA8Q
15_30847245_30847325	15_32744692_32744772,INTERGENIC,15_30899299_30899379	GOLGA8Q
15_30848177_30848215	15_28953521_28953559,15_32691449_32691487,15_30702432_30702470,INTERGENIC,15_32743802_32743840,15_23259256_23259294,15_32889652_32889690	GOLGA8Q
15_30848478_30848525	15_32890089_32890173,15_30702122_30702169,INTERGENIC,15_32691139_32691186,15_32889953_32890000,15_30848614_30848698,15_30701949_30702033,15_32743492_32743539	GOLGA8Q
15_30848614_30848698	15_32890089_32890173,15_30848794_30848903,15_23604247_23604356,15_30702122_30702169,15_23604067_23604151,15_32690761_32690870,INTERGENIC,15_30431878_30431987,15_32691139_32691186,15_32889953_32890000,15_32743492_32743539,15_30701949_30702033,15_30848478_30848525,15_30379778_30379887	GOLGA8Q
15_30848794_30848903	15_32890089_32890173,15_23604247_23604356,15_30379778_30379887,15_23604067_23604151,15_32690761_32690870,INTERGENIC,15_30431878_30431987,15_30848614_30848698,15_30701949_30702033	GOLGA8Q
15_30850450_30850537	15_32689121_32689208,INTERGENIC,15_30381439_30381526,15_30902505_30902592,15_28951262_28951349	GOLGA8Q
15_30850914_30851170	15_32688488_32688744,INTERGENIC,15_30699478_30699734,15_30902969_30903225,15_30434005_30434261	GOLGA8Q
15_30851426_30851656	15_30903481_30903549,INTERGENIC,15_32688164_32688232,15_30434517_30434585	GOLGA8Q
15_30853246_30853337	15_23608825_23608916,15_32894721_32894812,15_23264099_23264190,15_30436316_30436407,15_28948465_28948556,15_32738675_32738766	GOLGA8Q
15_30853912_30854012	15_30854095_30854192,15_30696635_30696735,15_30384911_30385011,15_30385094_30385191,15_32737819_32737916,15_32737999_32738099,15_32895387_32895487,15_30906156_30906253,15_23264765_23264865,15_32895570_32895667	GOLGA8Q
15_30854095_30854192	15_32737999_32738099,15_32737819_32737916,15_30696635_30696735,15_30853912_30854012,15_30384911_30385011,15_30854288_30854443,INTERGENIC,15_23265141_23265296,15_30385094_30385191,15_32685494_32685591,15_30906156_30906253,15_30437162_30437259,15_32895387_32895487,15_30906349_30906504,15_32737568_32737723,15_32895570_32895667,15_32895763_32895918,15_32685243_32685398	GOLGA8Q
15_30854288_30854443	15_30854095_30854192,15_32737819_32737916,15_30854529_30854701,15_30385527_30385699,15_32896004_32896176,INTERGENIC,15_23265141_23265296,15_30385094_30385191,15_30437162_30437259,15_30906156_30906253,15_32685494_32685591,15_30906349_30906504,15_32737568_32737723,15_32895570_32895667,15_32895763_32895918,15_32685243_32685398,15_32684986_32685158	GOLGA8Q
15_30854529_30854701	15_23265141_23265296,15_32896004_32896176,15_30385527_30385699,15_30854288_30854443,INTERGENIC,15_32685243_32685398,15_30906349_30906504,15_32895763_32895918,15_32737568_32737723,15_32684986_32685158	GOLGA8Q
15_30899299_30899379	15_30847245_30847325,INTERGENIC,15_32744692_32744772	GOLGA8H
15_30902505_30902592	15_32689121_32689208,15_28951262_28951349,15_30381439_30381526,15_30850450_30850537	GOLGA8H
15_30902969_30903225	15_32688488_32688744,15_30434005_30434261,15_30699478_30699734,15_30850914_30851170	GOLGA8H
15_30903481_30903549	15_30851426_30851656,INTERGENIC,15_32688164_32688232,15_30434517_30434585	GOLGA8H
15_30906156_30906253	15_32685494_32685591,15_32737819_32737916,15_30696635_30696735,15_30853912_30854012,15_30384911_30385011,15_30854288_30854443,15_23265141_23265296,15_30385094_30385191,15_30854095_30854192,15_30437162_30437259,15_32895387_32895487,15_30906349_30906504,15_32737568_32737723,15_32895570_32895667,15_32895763_32895918,15_32685243_32685398,15_23264765_23264865	GOLGA8H
15_30906349_30906504	15_30854095_30854192,15_32737819_32737916,15_30854529_30854701,15_30385527_30385699,15_32896004_32896176,15_32685243_32685398,15_30854288_30854443,INTERGENIC,15_23265141_23265296,15_30385094_30385191,15_30437162_30437259,15_30906156_30906253,15_32685494_32685591,15_32895570_32895667,15_32895763_32895918,15_32737568_32737723,15_32684986_32685158	GOLGA8H
15_32446108_32446187	15_30669233_30669312	CHRNA7
15_32449809_32449976	INTERGENIC	CHRNA7
15_32451770_32451856	INTERGENIC	CHRNA7
15_32460141_32460656	15_30654499_30655014,INTERGENIC	CHRNA7
15_32684986_32685158	15_30854529_30854701,15_32896004_32896176,15_30385527_30385699,15_30854288_30854443,INTERGENIC,15_23265141_23265296,15_30906349_30906504,15_32737568_32737723,15_32895763_32895918,15_32685243_32685398	GOLGA8K
15_32685243_32685398	15_30854095_30854192,15_32737819_32737916,15_30854529_30854701,15_30385527_30385699,15_32896004_32896176,15_30854288_30854443,INTERGENIC,15_23265141_23265296,15_30385094_30385191,15_30437162_30437259,15_30906156_30906253,15_32685494_32685591,15_30906349_30906504,15_32895570_32895667,15_32895763_32895918,15_32737568_32737723,15_32684986_32685158	GOLGA8K
15_32685494_32685591	15_30854095_30854192,15_30384911_30385011,15_30854288_30854443,15_23265141_23265296,15_30385094_30385191,15_32737819_32737916,15_30906156_30906253,15_30437162_30437259,15_30906349_30906504,15_32737568_32737723,15_32895570_32895667,15_32895763_32895918,15_32685243_32685398,15_23264765_23264865	GOLGA8K
15_32688164_32688232	15_30851426_30851656,15_30434517_30434585,15_30903481_30903549	GOLGA8K
15_32688488_32688744	15_30434005_30434261,15_30699478_30699734,15_30902969_30903225,15_30850914_30851170	GOLGA8K
15_32689121_32689208	15_28951262_28951349,15_30381439_30381526,15_30902505_30902592,15_30850450_30850537	GOLGA8K
15_32690761_32690870	15_30848794_30848903,15_32890089_32890173,15_30431878_30431987,15_30379778_30379887,15_23604067_23604151,15_23604247_23604356,15_30848614_30848698,15_30701949_30702033	GOLGA8K
15_32691139_32691186	15_32890089_32890173,15_30702122_30702169,INTERGENIC,15_32889953_32890000,15_30848614_30848698,15_30701949_30702033,15_32743492_32743539,15_30848478_30848525	GOLGA8K
15_32691449_32691487	15_28953521_28953559,15_30702432_30702470,INTERGENIC,15_30848177_30848215,15_32743802_32743840,15_23259256_23259294,15_32889652_32889690	GOLGA8K
15_32693557_32693676	15_23257058_23257177,INTERGENIC,15_28955633_28955752,15_32745904_32746023,15_30376974_30377093,15_32887469_32887588	GOLGA8K
15_32694772_32695296	15_32747690_32747737,INTERGENIC,15_30844281_30844328,15_32695348_32695395,15_23255340_23255387	AC139426.2
15_32695348_32695395	15_32747690_32747737,INTERGENIC,15_32694772_32695296,15_30844281_30844328,15_23255340_23255387	GOLGA8K
15_32737568_32737723	15_30854095_30854192,15_32737819_32737916,15_30854529_30854701,15_30385527_30385699,15_32896004_32896176,15_30854288_30854443,15_23265141_23265296,15_30385094_30385191,15_30437162_30437259,15_30906156_30906253,15_32685494_32685591,15_30906349_30906504,15_32895570_32895667,15_32895763_32895918,15_32685243_32685398,15_32684986_32685158	GOLGA8O
15_32737819_32737916	15_32737999_32738099,15_30854095_30854192,15_30696635_30696735,15_30384911_30385011,15_30854288_30854443,15_23265141_23265296,15_30385094_30385191,15_30853912_30854012,15_30906156_30906253,15_30437162_30437259,15_32895387_32895487,15_32685494_32685591,15_30906349_30906504,15_32737568_32737723,15_32895570_32895667,15_32895763_32895918,15_32685243_32685398	GOLGA8O
15_32737999_32738099	15_30853912_30854012,15_32737819_32737916,15_30696635_30696735,15_30384911_30385011,15_30854095_30854192,15_32895387_32895487,15_32895570_32895667,15_23264765_23264865	GOLGA8O
15_32738675_32738766	15_30853246_30853337,15_23608825_23608916,15_32894721_32894812,INTERGENIC,15_23264099_23264190,15_30436316_30436407,15_28948465_28948556	GOLGA8O
15_32741973_32742059	INTERGENIC,15_30700391_30700498,15_30700605_30700691,15_32891428_32891514	GOLGA8O
15_32743492_32743539	15_32890089_32890173,15_30702122_30702169,15_32691139_32691186,15_32889953_32890000,15_30848614_30848698,15_30701949_30702033,15_30848478_30848525	GOLGA8O
15_32743802_32743840	15_28953521_28953559,15_32691449_32691487,15_30848177_30848215,15_30702432_30702470,15_23259256_23259294,15_32889652_32889690	GOLGA8O
15_32744692_32744772	15_30847245_30847325,INTERGENIC,15_30899299_30899379	GOLGA8O
15_32744954_32745013	15_28954675_28954734,15_30847004_30847063,15_30430084_30430143,15_23258081_23258140,15_32888479_32888538	GOLGA8O
15_32745904_32746023	15_28955633_28955752,15_23257058_23257177,INTERGENIC,15_32693557_32693676,15_30376974_30377093,15_32887469_32887588	GOLGA8O
15_32746935_32746943	INTERGENIC	GOLGA8O
15_32747690_32747737	INTERGENIC,15_32694772_32695296,15_32695348_32695395,15_30844281_30844328,15_23255340_23255387	GOLGA8O
15_32887469_32887588	15_23257058_23257177,15_32745904_32746023,15_32693557_32693676,15_30376974_30377093,15_28955633_28955752	GOLGA8N
15_32888479_32888538	15_28954675_28954734,15_30847004_30847063,15_30430084_30430143,15_23258081_23258140,15_32744954_32745013	GOLGA8N
15_32889652_32889690	15_28953521_28953559,15_32691449_32691487,15_30702432_30702470,15_30848177_30848215,15_32743802_32743840,15_23259256_23259294	GOLGA8N
15_32889953_32890000	15_32890089_32890173,15_30702122_30702169,15_32691139_32691186,15_30848614_30848698,15_30701949_30702033,15_32743492_32743539,15_30848478_30848525	GOLGA8N
15_32890089_32890173	15_30848794_30848903,15_30431878_30431987,15_30702122_30702169,15_23604067_23604151,15_32690761_32690870,INTERGENIC,15_23604247_23604356,15_32691139_32691186,15_32889953_32890000,15_32743492_32743539,15_30701949_30702033,15_30848614_30848698,15_30848478_30848525,15_30379778_30379887	GOLGA8N
15_32891428_32891514	15_30700391_30700498,15_32741973_32742059,15_30700605_30700691	GOLGA8N
15_32894721_32894812	15_30853246_30853337,15_23608825_23608916,15_23264099_23264190,15_30436316_30436407,15_28948465_28948556,15_32738675_32738766	GOLGA8N
15_32895387_32895487	15_30853912_30854012,15_32737819_32737916,15_30696635_30696735,15_30384911_30385011,15_30385094_30385191,15_30854095_30854192,15_32737999_32738099,15_30906156_30906253,15_23264765_23264865,15_32895570_32895667	GOLGA8N
15_32895570_32895667	15_30854095_30854192,15_30696635_30696735,15_30853912_30854012,15_30384911_30385011,15_30854288_30854443,15_23265141_23265296,15_30385094_30385191,15_32737819_32737916,15_30906156_30906253,15_30437162_30437259,15_32895387_32895487,15_32685494_32685591,15_30906349_30906504,15_32737568_32737723,15_32737999_32738099,15_32895763_32895918,15_32685243_32685398	GOLGA8N
15_32895763_32895918	15_30854095_30854192,15_32737819_32737916,15_30854529_30854701,15_30385527_30385699,15_32896004_32896176,15_30854288_30854443,15_23265141_23265296,15_30385094_30385191,15_30437162_30437259,15_30906156_30906253,15_32685494_32685591,15_30906349_30906504,15_32737568_32737723,15_32895570_32895667,15_32685243_32685398,15_32684986_32685158	GOLGA8N
15_32896004_32896176	15_30854529_30854701,15_30385527_30385699,15_30854288_30854443,15_23265141_23265296,15_30906349_30906504,15_32737568_32737723,15_32895763_32895918,15_32685243_32685398,15_32684986_32685158	GOLGA8N
15_34673902_34674057	15_34820390_34820490,15_34820123_34820278,15_34674169_34674269	GOLGA8A
15_34674169_34674269	15_34820390_34820490,15_34673902_34674057,15_34820123_34820278	GOLGA8A
15_34675947_34676054	INTERGENIC,15_34676162_34676248	GOLGA8A
15_34676162_34676248	INTERGENIC,15_34675947_34676054	GOLGA8A
15_34677249_34677358	15_34677455_34677539,15_34823676_34823760,INTERGENIC	GOLGA8A
15_34677455_34677539	15_34677628_34677675,15_34823676_34823760,15_34677249_34677358,15_34823849_34823896	GOLGA8A
15_34677628_34677675	15_34677455_34677539,15_34823849_34823896,15_34823676_34823760	GOLGA8A
15_34677941_34677979	15_34824162_34824200	GOLGA8A
15_34679166_34679240	15_34825047_34825346,INTERGENIC	GOLGA8A
15_34820123_34820278	15_34820390_34820490,15_34673902_34674057,15_34674169_34674269	GOLGA8B
15_34820390_34820490	15_34820123_34820278,15_34673902_34674057,15_34674169_34674269	GOLGA8B
15_34823676_34823760	15_34677628_34677675,15_34677455_34677539,15_34823849_34823896,15_34677249_34677358	GOLGA8B
15_34823849_34823896	15_34677628_34677675,15_34677455_34677539,15_34823676_34823760	GOLGA8B
15_34824162_34824200	15_34677941_34677979	GOLGA8B
15_34825047_34825346	INTERGENIC,15_34679166_34679240	GOLGA8B
15_43864967_43865074	INTERGENIC	PPIP5K1
15_43865232_43865358	INTERGENIC	PPIP5K1
15_43873200_43873321	INTERGENIC	PPIP5K1
15_43875060_43875150	INTERGENIC	PPIP5K1
15_43875602_43875797	INTERGENIC	PPIP5K1
15_43888405_43888490	15_43988237_43988322	CKMT1B
15_43889574_43889591	INTERGENIC	CKMT1B
15_43891873_43891958	INTERGENIC	STRC
15_43892394_43892491	INTERGENIC	STRC
15_43900061_43900173	INTERGENIC	STRC
15_43902510_43902635	INTERGENIC	STRC
15_43903346_43903513	INTERGENIC	STRC
15_43903697_43903735	INTERGENIC	STRC
15_43904040_43904222	INTERGENIC	STRC
15_43905243_43905504	INTERGENIC	STRC
15_43906085_43906251	INTERGENIC,15_43906394_43906510	STRC
15_43906394_43906510	15_43906612_43906674,INTERGENIC,15_43906085_43906251	STRC
15_43906612_43906674	INTERGENIC,15_43906394_43906510	STRC
15_43907595_43908888	INTERGENIC	STRC
15_43909656_43909680	INTERGENIC,15_43909769_43910554	STRC
15_43909769_43910554	INTERGENIC,15_43909656_43909680	STRC
15_43988237_43988322	15_43888405_43888490	CKMT1A
15_45335455_45335619	INTERGENIC	SORD
15_45403309_45403475	INTERGENIC	DUOX2
15_47425853_47426224	2_207220463_207220840,INTERGENIC,7_16828866_16829243,9_110540009_110540380,16_70239306_70239683	FKSG62
15_72951835_72951873	15_75555689_75555727,INTERGENIC,15_74370056_74370094	GOLGA6B
15_72952464_72952570	15_74369359_74369465,15_75580421_75580502,INTERGENIC,15_75556140_75556221	GOLGA6B
15_72953800_72953907	15_75581738_75581824,INTERGENIC,15_75581933_75582040,15_74368024_74368131	GOLGA6B
15_72954100_72954187	15_75557958_75558045,INTERGENIC,15_74367744_74367831	GOLGA6B
15_72954593_72955101	INTERGENIC,15_75558446_75558954,15_74366834_74367342,15_75582722_75583230	GOLGA6B
15_72955378_72955446	INTERGENIC	GOLGA6B
15_72957285_72957376	15_75561138_75561229,INTERGENIC	GOLGA6B
15_72957937_72958039	15_74363895_74363997,15_72958123_72958226,15_75561980_75562083,15_75586256_75586359,15_75561794_75561896,15_74363708_74363811,15_75586070_75586172	GOLGA6B
15_72958123_72958226	15_72957937_72958039,15_75562173_75562326,15_74363465_74363618,15_75561794_75561896,15_74363895_74363997,15_72958316_72958469,15_75561980_75562083,15_75586256_75586359,15_75586070_75586172,15_74363708_74363811,15_75586449_75586602	GOLGA6B
15_72958316_72958469	15_75562173_75562326,15_74363465_74363618,15_72958556_72958680,15_75586449_75586602,15_72958123_72958226,15_75561980_75562083,15_75586256_75586359,15_74363708_74363811	GOLGA6B
15_72958556_72958680	15_75586449_75586602,INTERGENIC,15_72958316_72958469,15_75562173_75562326,15_74363465_74363618	GOLGA6B
15_74363465_74363618	15_75562173_75562326,15_72958556_72958680,15_75586449_75586602,15_72958316_72958469,15_72958123_72958226,15_75561980_75562083,15_75586256_75586359,15_74363708_74363811	GOLGA6A
15_74363708_74363811	15_72957937_72958039,15_75562173_75562326,15_74363465_74363618,15_74363895_74363997,15_72958316_72958469,15_72958123_72958226,15_75561794_75561896,15_75586256_75586359,15_75586070_75586172,15_75561980_75562083,15_75586449_75586602	GOLGA6A
15_74363895_74363997	15_72957937_72958039,INTERGENIC,15_72958123_72958226,15_75561980_75562083,15_75586256_75586359,15_75561794_75561896,15_74363708_74363811,15_75586070_75586172	GOLGA6A
15_74366834_74367342	INTERGENIC,15_75558446_75558954,15_72954593_72955101,15_75582722_75583230	GOLGA6A
15_74367744_74367831	15_75557958_75558045,INTERGENIC,15_72954100_72954187	GOLGA6A
15_74368024_74368131	15_75581738_75581824,15_75581933_75582040,15_72953800_72953907	GOLGA6A
15_74369359_74369465	15_75580421_75580502,15_75556140_75556221,15_72952464_72952570,INTERGENIC	GOLGA6A
15_74370056_74370094	15_75555689_75555727,INTERGENIC,15_72951835_72951873	GOLGA6A
15_75550940_75551023	INTERGENIC	GOLGA6C
15_75552714_75552833	INTERGENIC	GOLGA6C
15_75555689_75555727	15_74370056_74370094,15_72951835_72951873	GOLGA6C
15_75555989_75556039	INTERGENIC,15_75580421_75580502,15_75580270_75580320,15_75556140_75556221	GOLGA6C
15_75556140_75556221	15_75580270_75580320,15_74369359_74369465,15_75580421_75580502,15_72952464_72952570,15_75555989_75556039,INTERGENIC	GOLGA6C
15_75557958_75558045	INTERGENIC,15_74367744_74367831,15_72954100_72954187	GOLGA6C
15_75558446_75558954	15_74366834_74367342,15_72954593_72955101,15_75582722_75583230	GOLGA6C
15_75561138_75561229	15_72957285_72957376,INTERGENIC	GOLGA6C
15_75561794_75561896	15_72957937_72958039,15_74363895_74363997,15_72958123_72958226,15_75561980_75562083,15_75586256_75586359,15_75586070_75586172,15_74363708_74363811	GOLGA6C
15_75561980_75562083	15_72957937_72958039,15_75562173_75562326,15_74363465_74363618,15_74363895_74363997,15_72958316_72958469,15_72958123_72958226,15_75561794_75561896,15_75586256_75586359,15_75586070_75586172,15_74363708_74363811,15_75586449_75586602	GOLGA6C
15_75562173_75562326	15_74363465_74363618,15_72958556_72958680,15_75586449_75586602,15_72958316_72958469,15_72958123_72958226,15_75561980_75562083,15_75586256_75586359,15_74363708_74363811	GOLGA6C
15_75580270_75580320	15_75556140_75556221,15_75555989_75556039,15_75580421_75580502,INTERGENIC	GOLGA6D
15_75580421_75580502	15_74369359_74369465,15_75555989_75556039,15_72952464_72952570,15_75556140_75556221,15_75580270_75580320	GOLGA6D
15_75581738_75581824	INTERGENIC,15_75581933_75582040,15_72953800_72953907,15_74368024_74368131	GOLGA6D
15_75581933_75582040	15_75581738_75581824,15_72953800_72953907,15_74368024_74368131	GOLGA6D
15_75582722_75583230	15_75558446_75558954,15_74366834_74367342,15_72954593_72955101	GOLGA6D
15_75586070_75586172	15_72957937_72958039,15_74363895_74363997,15_72958123_72958226,15_75561980_75562083,15_75586256_75586359,15_75561794_75561896,15_74363708_74363811	GOLGA6D
15_75586256_75586359	15_72957937_72958039,15_75562173_75562326,15_74363465_74363618,15_74363895_74363997,15_72958316_72958469,15_72958123_72958226,15_75561980_75562083,15_75561794_75561896,15_74363708_74363811,15_75586449_75586602,15_75586070_75586172	GOLGA6D
15_75586449_75586602	15_75562173_75562326,15_74363465_74363618,15_72958556_72958680,15_72958316_72958469,15_72958123_72958226,15_75561980_75562083,15_75586256_75586359,15_74363708_74363811	GOLGA6D
15_82635133_82635262	INTERGENIC,15_83011418_83011547,15_84911212_84911341,15_82932457_82932586	GOLGA6L10
15_82635473_82635575	15_82932796_82932898,INTERGENIC,15_84910899_84911001	GOLGA6L10
15_82636943_82637652	15_84908540_84909534,INTERGENIC,15_83013227_83014149,15_82934266_82935146	GOLGA6L10
15_82824834_82824836	INTERGENIC	RPS17
15_82932457_82932586	INTERGENIC,15_83011418_83011547,15_84911212_84911341,15_82635133_82635262	RP13-996F3.5
15_82932796_82932898	INTERGENIC,15_82635473_82635575,15_84910899_84911001	RP13-996F3.5
15_82934266_82935146	15_82636943_82637652,INTERGENIC,15_83013227_83014149,15_84908540_84909534	RP13-996F3.5
15_82935531_82935618	15_83014532_83014619,INTERGENIC	RP13-996F3.5
15_82936283_82936363	INTERGENIC	RP13-996F3.5
15_82936549_82936608	INTERGENIC	RP13-996F3.5
15_83011418_83011547	INTERGENIC,15_82932457_82932586,15_84911212_84911341,15_82635133_82635262	RP13-996F3.4
15_83013227_83014149	15_82636943_82637652,INTERGENIC,15_84908540_84909534,15_82934266_82935146	RP13-996F3.4
15_83014532_83014619	INTERGENIC,15_82935531_82935618	RP13-996F3.4
15_84841254_84841337	INTERGENIC	RP11-182J1.16
15_84904587_84904670	INTERGENIC	GOLGA6L4
15_84908540_84909534	15_82636943_82637652,INTERGENIC,15_83013227_83014149,15_82934266_82935146	GOLGA6L4
15_84909801_84909974	INTERGENIC	GOLGA6L4
15_84910899_84911001	15_82932796_82932898,INTERGENIC,15_82635473_82635575	GOLGA6L4
15_84911212_84911341	INTERGENIC,15_82932457_82932586,15_83011418_83011547,15_82635133_82635262	GOLGA6L4
15_100348376_100348507	INTERGENIC	CTD-2054N24.2
15_102462348_102463262	19_110679_111593,1_69091_70005	OR4F4
16_64652_64720	INTERGENIC	WASH4P
16_65481_65633	INTERGENIC	WASH4P
16_66290_66448	INTERGENIC,16_66537_66738	WASH4P
16_66537_66738	INTERGENIC,16_66290_66448	WASH4P
16_67957_68068	16_68186_68243,INTERGENIC	WASH4P
16_68186_68243	INTERGENIC,16_67957_68068	WASH4P
16_68602_68789	INTERGENIC	WASH4P
16_203891_204095	INTERGENIC	HBZ
16_222912_223006	INTERGENIC,16_223124_223328	HBA2
16_223124_223328	INTERGENIC,16_222912_223006	HBA2
16_1278653_1278814	16_1278900_1279063,16_1292077_1292238,16_1291828_1291991	TPSB2
16_1278900_1279063	16_1279191_1279457,16_1291828_1291991,16_1292077_1292238,16_1278653_1278814	TPSB2
16_1279191_1279457	16_1278900_1279063,INTERGENIC,16_1291828_1291991	TPSB2
16_1279892_1279952	INTERGENIC	TPSB2
16_1291828_1291991	16_1278900_1279063,16_1279191_1279457,16_1292077_1292238,16_1278653_1278814	TPSAB1
16_1292077_1292238	16_1278900_1279063,16_1291828_1291991,16_1278653_1278814	TPSAB1
16_2611481_2611523	INTERGENIC	PDPK1
16_2611772_2611909	INTERGENIC	PDPK1
16_2745936_2746044	INTERGENIC	KCTD5
16_12023242_12023302	16_15044077_15044364,16_28469852_28469912,16_16442554_16442841,16_29498660_29498743,16_74423723_74423783,INTERGENIC,16_29061823_29061883,16_15459431_15459491,16_15043907_15043967,16_14857295_14857355,16_28356014_28356074,16_29498515_29498550,16_15459034_15459321,16_14818175_14818235	RP11-166B2.1
16_14782022_14782128	INTERGENIC	PLA2G10
16_14818175_14818235	16_15044077_15044364,16_28469852_28469912,16_16442554_16442841,16_12023242_12023302,16_29498660_29498743,16_74423723_74423783,INTERGENIC,16_29061823_29061883,16_15459431_15459491,16_15043907_15043967,16_14857295_14857355,16_28356014_28356074,16_29498515_29498550,16_15459034_15459321	NPIPA3
16_14819740_14820147	16_29495013_29497154,16_29392770_29395610,INTERGENIC,16_30234353_30237124,16_28467748_28468347,16_21846952_21849065,16_22544947_22547703,16_21415832_21416614	NPIPA3
16_14857295_14857355	16_15044077_15044364,16_28469852_28469912,16_16442554_16442841,16_12023242_12023302,16_29498660_29498743,16_74423723_74423783,INTERGENIC,16_29061823_29061883,16_15459431_15459491,16_15043907_15043967,16_15459034_15459321,16_28356014_28356074,16_29498515_29498550,16_14818175_14818235	NPIPA2
16_14927709_14927873	INTERGENIC,16_16326524_16326688	NOMO1
16_14932264_14932353	INTERGENIC	NOMO1
16_14935219_14935264	16_16333708_16333753,16_18566129_18566174	NOMO1
16_14938531_14938631	16_18562761_18562861,INTERGENIC	NOMO1
16_14940434_14940540	16_16338925_16339031,16_18560843_18560949	NOMO1
16_14942756_14942828	16_16341252_16341324,INTERGENIC,16_18558550_18558622	NOMO1
16_14946287_14946439	INTERGENIC,16_16344785_16344937	NOMO1
16_14947324_14947461	INTERGENIC,16_18553916_18554053	NOMO1
16_14947794_14947883	16_18553494_18553583,16_16346290_16346379	NOMO1
16_14951074_14951179	INTERGENIC,16_18550181_18550286	NOMO1
16_14951362_14951512	INTERGENIC	NOMO1
16_14966091_14966186	16_18535166_18535261,INTERGENIC	NOMO1
16_14969197_14969279	16_16367546_16367764,16_18531919_18532001,16_16367850_16367932	NOMO1
16_14988855_14988947	INTERGENIC,16_18512249_18512341	NOMO1
16_15031300_15031362	16_15472089_15472151,INTERGENIC,16_21863236_21863298	NPIPA1
16_15032072_15032215	16_28770025_28770090,INTERGENIC,16_28481694_28481759,16_28367857_28367922,16_29049976_29050041	NPIPA1
16_15035669_15035797	16_29506800_29506928,16_28773572_28773754,INTERGENIC,16_28478041_28478223,16_28364200_28364382,16_28659456_28659638,16_15467572_15467700	NPIPA1
16_15039431_15039530	16_28777403_28777502,16_15463877_15463976,16_74419452_74419647,INTERGENIC,16_28360463_28360562,16_29503096_29503195,16_29057543_29057738,16_28474303_28474402,16_16437902_16438001,16_21855015_21855114,16_16481256_16481355,16_28473995_28474190,16_22539064_22539294,16_28663490_28663685,16_28360155_28360350,16_29057331_29057430,16_28777615_28777810,16_28663278_28663377	NPIPA1
16_15039694_15039838	16_15463569_15463713,16_74419452_74419647,INTERGENIC,16_29057543_29057738,16_18417948_18418092,16_28473995_28474190,16_16481519_16481663,16_22539064_22539294,16_28663490_28663685,16_28360155_28360350,16_28777615_28777810	NPIPA1
16_15043907_15043967	16_15044077_15044364,16_28469852_28469912,16_16442554_16442841,16_12023242_12023302,16_29498660_29498743,16_74423723_74423783,INTERGENIC,16_15459431_15459491,16_29061823_29061883,16_14857295_14857355,16_28356014_28356074,16_29498515_29498550,16_15459034_15459321,16_14818175_14818235	NPIPA1
16_15044077_15044364	16_28469852_28469912,16_12023242_12023302,16_16442554_16442841,16_29498660_29498743,16_74423723_74423783,INTERGENIC,16_29061823_29061883,16_15459431_15459491,16_15043907_15043967,16_14857295_14857355,16_28356014_28356074,16_29498515_29498550,16_15459034_15459321,16_14818175_14818235	NPIPA1
16_15232736_15232830	INTERGENIC	PDXDC1
16_15458736_15458789	INTERGENIC,16_16443086_16443139	NPIPA5
16_15459034_15459321	16_15044077_15044364,16_28469852_28469912,16_12023242_12023302,16_16442554_16442841,16_29498660_29498743,16_74423723_74423783,INTERGENIC,16_29061823_29061883,16_15459431_15459491,16_15043907_15043967,16_14857295_14857355,16_28356014_28356074,16_29498515_29498550,16_14818175_14818235	NPIPA5
16_15459431_15459491	16_15044077_15044364,16_28469852_28469912,16_16442554_16442841,16_12023242_12023302,16_29498660_29498743,16_74423723_74423783,INTERGENIC,16_29061823_29061883,16_15043907_15043967,16_14857295_14857355,16_28356014_28356074,16_29498515_29498550,16_15459034_15459321,16_14818175_14818235	NPIPA5
16_15463569_15463713	16_16481519_16481663,16_74419452_74419647,INTERGENIC,16_29057543_29057738,16_18417948_18418092,16_15039694_15039838,16_28473995_28474190,16_22539064_22539294,16_28663490_28663685,16_28360155_28360350,16_28777615_28777810	NPIPA5
16_15463877_15463976	16_28663490_28663685,16_74419452_74419647,INTERGENIC,16_28360463_28360562,16_29503096_29503195,16_29057543_29057738,16_15039431_15039530,16_16437902_16438001,16_28777403_28777502,16_21855015_21855114,16_16481256_16481355,16_28473995_28474190,16_22539064_22539294,16_28474303_28474402,16_28360155_28360350,16_29057331_29057430,16_28777615_28777810,16_28663278_28663377	NPIPA5
16_15467572_15467700	16_29506800_29506928,16_28773572_28773754,INTERGENIC,16_28478041_28478223,16_28364200_28364382,16_15035669_15035797,16_28659456_28659638	NPIPA5
16_15472089_15472151	INTERGENIC,16_15031300_15031362,16_21863236_21863298	NPIPA5
16_15474785_15474904	16_21436300_21436419,INTERGENIC,16_29516794_29516913,16_30256775_30256894	NPIPA5
16_16306042_16306103	INTERGENIC	ABCC6
16_16314219_16314245	INTERGENIC	ABCC6
16_16326524_16326688	INTERGENIC,16_14927709_14927873	NOMO3
16_16333708_16333753	16_18566129_18566174,16_14935219_14935264	NOMO3
16_16338925_16339031	16_14940434_14940540,16_18560843_18560949	NOMO3
16_16341252_16341324	16_18558550_18558622,16_14942756_14942828	NOMO3
16_16344785_16344937	16_14946287_14946439,INTERGENIC	NOMO3
16_16346290_16346379	16_18553494_18553583,16_14947794_14947883	NOMO3
16_16357370_16357501	INTERGENIC,16_18542359_18542490	NOMO3
16_16360901_16360988	INTERGENIC,16_18538859_18538946	NOMO3
16_16363978_16364041	16_18535811_18535874,INTERGENIC	NOMO3
16_16367546_16367764	16_14969197_14969279,INTERGENIC,16_18531919_18532001,16_16367850_16367932	NOMO3
16_16367850_16367932	16_14969197_14969279,16_16367546_16367764,INTERGENIC,16_18531919_18532001	NOMO3
16_16437902_16438001	16_28663490_28663685,16_15463877_15463976,16_74419452_74419647,INTERGENIC,16_28360463_28360562,16_29503096_29503195,16_29057543_29057738,16_15039431_15039530,16_28777403_28777502,16_21855015_21855114,16_16481256_16481355,16_28473995_28474190,16_22539064_22539294,16_28474303_28474402,16_28360155_28360350,16_29057331_29057430,16_28777615_28777810,16_28663278_28663377	AC138969.4
16_16442554_16442841	16_15044077_15044364,16_28469852_28469912,16_12023242_12023302,16_29498660_29498743,16_74423723_74423783,INTERGENIC,16_29061823_29061883,16_15459431_15459491,16_15043907_15043967,16_14857295_14857355,16_28356014_28356074,16_29498515_29498550,16_15459034_15459321,16_14818175_14818235	AC138969.4
16_16443086_16443139	INTERGENIC,16_15458736_15458789	AC138969.4
16_16481256_16481355	16_28663490_28663685,16_15463877_15463976,16_74419452_74419647,INTERGENIC,16_28360463_28360562,16_29503096_29503195,16_29057543_29057738,16_15039431_15039530,16_16437902_16438001,16_28777403_28777502,16_21855015_21855114,16_28473995_28474190,16_22539064_22539294,16_28474303_28474402,16_28360155_28360350,16_29057331_29057430,16_28777615_28777810,16_28663278_28663377	NPIPA7
16_16481519_16481663	16_15463569_15463713,16_74419452_74419647,INTERGENIC,16_29057543_29057738,16_18417948_18418092,16_28473995_28474190,16_15039694_15039838,16_22539064_22539294,16_28663490_28663685,16_28360155_28360350,16_28777615_28777810	NPIPA7
16_16484624_16484731	16_18414874_18414981,INTERGENIC	NPIPA7
16_18414874_18414981	16_16484624_16484731,INTERGENIC	NPIPA8
16_18417948_18418092	16_15463569_15463713,16_16481519_16481663,16_74419452_74419647,INTERGENIC,16_29057543_29057738,16_28473995_28474190,16_15039694_15039838,16_22539064_22539294,16_28663490_28663685,16_28360155_28360350,16_28777615_28777810	NPIPA8
16_18511697_18511825	INTERGENIC	NOMO2
16_18512249_18512341	INTERGENIC,16_14988855_14988947	NOMO2
16_18520487_18520588	INTERGENIC	NOMO2
16_18531919_18532001	16_14969197_14969279,16_16367546_16367764,16_16367850_16367932	NOMO2
16_18535166_18535261	INTERGENIC,16_14966091_14966186	NOMO2
16_18535811_18535874	16_16363978_16364041	NOMO2
16_18538859_18538946	16_16360901_16360988,INTERGENIC	NOMO2
16_18542359_18542490	INTERGENIC,16_16357370_16357501	NOMO2
16_18550181_18550286	INTERGENIC,16_14951074_14951179	NOMO2
16_18553494_18553583	16_16346290_16346379,16_14947794_14947883	NOMO2
16_18553916_18554053	16_14947324_14947461,INTERGENIC	NOMO2
16_18558550_18558622	16_16341252_16341324,16_14942756_14942828	NOMO2
16_18560843_18560949	16_16338925_16339031,16_14940434_14940540	NOMO2
16_18562761_18562861	16_14938531_14938631	NOMO2
16_18566129_18566174	16_16333708_16333753,16_14935219_14935264	NOMO2
16_18900694_18900907	INTERGENIC	SMG1
16_21413608_21414516	16_29495013_29497154,16_29392770_29395610,INTERGENIC,16_21414519_21415323,16_30234353_30237124,16_21846042_21846950,16_21846952_21849065,16_22544947_22547703,16_21415832_21416614	NPIPB3
16_21414519_21415323	16_29495013_29497154,16_21413608_21414516,16_29392770_29395610,INTERGENIC,16_30234353_30237124,16_21846042_21846950,16_21846952_21849065,16_22544947_22547703,16_21415832_21416614	NPIPB3
16_21415832_21416614	16_29495013_29497154,16_14819740_14820147,16_21413608_21414516,16_29392770_29395610,INTERGENIC,16_21414519_21415323,16_30234353_30237124,16_21846042_21846950,16_21846952_21849065,16_22544947_22547703,16_28467748_28468347	NPIPB3
16_21436300_21436419	16_15474785_15474904,INTERGENIC,16_29516794_29516913,16_30256775_30256894	NPIPB3
16_21763256_21763398	INTERGENIC	OTOA
16_21763690_21763826	INTERGENIC	OTOA
16_21764348_21764445	INTERGENIC	OTOA
16_21768403_21768598	INTERGENIC	OTOA
16_21846042_21846950	16_29495013_29497154,16_21413608_21414516,16_29392770_29395610,16_21414519_21415323,16_30234353_30237124,16_21846952_21849065,16_22544947_22547703,16_21415832_21416614	NPIPB4
16_21846952_21849065	16_29495013_29497154,16_14819740_14820147,16_21413608_21414516,16_29392770_29395610,INTERGENIC,16_30234353_30237124,16_21846042_21846950,16_21414519_21415323,16_22544947_22547703,16_21415832_21416614,16_28467748_28468347	NPIPB4
16_21855015_21855114	16_28663490_28663685,16_15463877_15463976,16_74419452_74419647,INTERGENIC,16_28360463_28360562,16_29503096_29503195,16_29057543_29057738,16_15039431_15039530,16_16437902_16438001,16_28777403_28777502,16_28663278_28663377,16_16481256_16481355,16_28473995_28474190,16_22539064_22539294,16_28474303_28474402,16_28360155_28360350,16_29057331_29057430,16_28777615_28777810	NPIPB4
16_21863236_21863298	16_15472089_15472151,INTERGENIC,16_15031300_15031362	NPIPB4
16_22539064_22539294	16_28473995_28474190,16_29503096_29503195,16_15039431_15039530,16_16481256_16481355,16_15039694_15039838,16_28663490_28663685,16_28360155_28360350,16_15463569_15463713,16_74419452_74419647,INTERGENIC,16_28360463_28360562,16_21855015_21855114,16_18417948_18418092,16_16481519_16481663,16_15463877_15463976,16_29057543_29057738,16_16437902_16438001,16_29057331_29057430,16_28777615_28777810,16_2877740…	NPIPB5
16_22544947_22547703	16_29495013_29497154,16_14819740_14820147,16_21413608_21414516,16_29392770_29395610,16_21414519_21415323,16_30234353_30237124,16_21846042_21846950,16_21846952_21849065,16_21415832_21416614,16_28467748_28468347	NPIPB5
16_28356014_28356074	16_15044077_15044364,16_28469852_28469912,16_16442554_16442841,16_12023242_12023302,16_29498660_29498743,16_74423723_74423783,INTERGENIC,16_15459431_15459491,16_29061823_29061883,16_14857295_14857355,16_29498515_29498550,16_15459034_15459321,16_14818175_14818235,16_15043907_15043967	NPIPB6
16_28360155_28360350	16_29503096_29503195,16_15039431_15039530,16_16481256_16481355,16_28473995_28474190,16_28663490_28663685,16_15463569_15463713,16_74419452_74419647,INTERGENIC,16_28360463_28360562,16_21855015_21855114,16_18417948_18418092,16_16481519_16481663,16_22539064_22539294,16_15463877_15463976,16_29057543_29057738,16_16437902_16438001,16_15039694_15039838,16_29057331_29057430,16_28777615_28777810,16_2877740…	NPIPB6
16_28360463_28360562	16_28663490_28663685,16_15463877_15463976,16_74419452_74419647,INTERGENIC,16_29503096_29503195,16_29057543_29057738,16_15039431_15039530,16_16437902_16438001,16_28777403_28777502,16_21855015_21855114,16_16481256_16481355,16_28473995_28474190,16_22539064_22539294,16_28474303_28474402,16_28360155_28360350,16_29057331_29057430,16_28777615_28777810,16_28663278_28663377	NPIPB6
16_28364200_28364382	16_29506800_29506928,16_28773572_28773754,INTERGENIC,16_28478041_28478223,16_15035669_15035797,16_28659456_28659638,16_15467572_15467700	NPIPB6
16_28367857_28367922	16_28770025_28770090,INTERGENIC,16_28481694_28481759,16_15032072_15032215,16_29049976_29050041	NPIPB6
16_28403301_28403463	INTERGENIC	EIF3CL
16_28467748_28468347	16_29495013_29497154,16_14819740_14820147,16_29392770_29395610,INTERGENIC,16_30234353_30237124,16_21846952_21849065,16_22544947_22547703,16_21415832_21416614	NPIPB7
16_28469852_28469912	16_15044077_15044364,16_16442554_16442841,16_12023242_12023302,16_29498660_29498743,16_74423723_74423783,INTERGENIC,16_15459431_15459491,16_29061823_29061883,16_14857295_14857355,16_28356014_28356074,16_29498515_29498550,16_15459034_15459321,16_14818175_14818235,16_15043907_15043967	NPIPB7
16_28473995_28474190	16_29503096_29503195,16_15039431_15039530,16_16481256_16481355,16_15039694_15039838,16_28663490_28663685,16_28360155_28360350,16_15463569_15463713,16_74419452_74419647,INTERGENIC,16_28360463_28360562,16_21855015_21855114,16_18417948_18418092,16_16481519_16481663,16_22539064_22539294,16_15463877_15463976,16_29057543_29057738,16_16437902_16438001,16_29057331_29057430,16_28777615_28777810,16_2877740…	NPIPB7
16_28474303_28474402	16_28777403_28777502,16_15463877_15463976,16_74419452_74419647,INTERGENIC,16_28360463_28360562,16_29503096_29503195,16_29057543_29057738,16_15039431_15039530,16_16437902_16438001,16_21855015_21855114,16_16481256_16481355,16_28473995_28474190,16_22539064_22539294,16_28663490_28663685,16_28360155_28360350,16_29057331_29057430,16_28777615_28777810,16_28663278_28663377	NPIPB7
16_28478041_28478223	16_29506800_29506928,16_28773572_28773754,INTERGENIC,16_28364200_28364382,16_15035669_15035797,16_28659456_28659638,16_15467572_15467700	NPIPB7
16_28481694_28481759	16_28770025_28770090,16_28367857_28367922,16_15032072_15032215,INTERGENIC,16_29049976_29050041	NPIPB7
16_28659456_28659638	16_29506800_29506928,16_28773572_28773754,INTERGENIC,16_28478041_28478223,16_28364200_28364382,16_15035669_15035797,16_15467572_15467700	NPIPB8
16_28663278_28663377	16_28663490_28663685,16_15463877_15463976,16_74419452_74419647,16_28360463_28360562,16_29503096_29503195,16_29057543_29057738,16_15039431_15039530,16_16437902_16438001,16_28777403_28777502,16_21855015_21855114,16_16481256_16481355,16_28473995_28474190,16_22539064_22539294,16_28474303_28474402,16_28360155_28360350,16_29057331_29057430,16_28777615_28777810	NPIPB8
16_28663490_28663685	16_28473995_28474190,16_29503096_29503195,16_15039431_15039530,16_16481256_16481355,16_15039694_15039838,16_28360155_28360350,16_15463569_15463713,16_74419452_74419647,INTERGENIC,16_28360463_28360562,16_21855015_21855114,16_18417948_18418092,16_16481519_16481663,16_22539064_22539294,16_15463877_15463976,16_29057543_29057738,16_16437902_16438001,16_29057331_29057430,16_28777615_28777810,16_2877740…	NPIPB8
16_28723008_28723108	INTERGENIC	EIF3C
16_28738342_28738566	INTERGENIC	EIF3C
16_28770025_28770090	16_28367857_28367922,16_28481694_28481759,16_15032072_15032215,INTERGENIC,16_29049976_29050041	NPIPB9
16_28773572_28773754	16_29506800_29506928,16_28478041_28478223,16_28364200_28364382,16_15035669_15035797,16_28659456_28659638,16_15467572_15467700	NPIPB9
16_28777403_28777502	16_28663490_28663685,16_15463877_15463976,16_74419452_74419647,16_28360463_28360562,16_29503096_29503195,16_29057543_29057738,16_15039431_15039530,16_16437902_16438001,16_21855015_21855114,16_16481256_16481355,16_28473995_28474190,16_22539064_22539294,16_28474303_28474402,16_28360155_28360350,16_29057331_29057430,16_28777615_28777810,16_28663278_28663377	NPIPB9
16_28777615_28777810	16_15463569_15463713,16_16481519_16481663,16_28663490_28663685,16_15463877_15463976,16_74419452_74419647,16_28360463_28360562,16_29503096_29503195,16_29057543_29057738,16_15039431_15039530,16_16437902_16438001,16_28777403_28777502,16_15039694_15039838,16_21855015_21855114,16_18417948_18418092,16_16481256_16481355,16_28473995_28474190,16_22539064_22539294,16_28474303_28474402,16_28360155_28360350,…	NPIPB9
16_29049976_29050041	16_28770025_28770090,16_28367857_28367922,16_28481694_28481759,16_15032072_15032215,INTERGENIC	CTB-134H23.2
16_29057331_29057430	16_28663490_28663685,16_15463877_15463976,16_74419452_74419647,16_28360463_28360562,16_29503096_29503195,16_29057543_29057738,16_15039431_15039530,16_16437902_16438001,16_28777403_28777502,16_21855015_21855114,16_16481256_16481355,16_28473995_28474190,16_22539064_22539294,16_28474303_28474402,16_28360155_28360350,16_28777615_28777810,16_28663278_28663377	CTB-134H23.2
16_29057543_29057738	16_15463569_15463713,16_16481519_16481663,16_28663490_28663685,16_15463877_15463976,16_74419452_74419647,16_28360463_28360562,16_29503096_29503195,16_15039431_15039530,16_16437902_16438001,16_28777403_28777502,16_15039694_15039838,16_21855015_21855114,16_18417948_18418092,16_16481256_16481355,16_28473995_28474190,16_22539064_22539294,16_28474303_28474402,16_28360155_28360350,16_29057331_29057430,…	CTB-134H23.2
16_29061823_29061883	16_15044077_15044364,16_28469852_28469912,16_16442554_16442841,16_12023242_12023302,16_29498660_29498743,16_74423723_74423783,INTERGENIC,16_15459431_15459491,16_15043907_15043967,16_14857295_14857355,16_28356014_28356074,16_29498515_29498550,16_15459034_15459321,16_14818175_14818235	CTB-134H23.2
16_29392770_29395610	16_29495013_29497154,16_14819740_14820147,16_21413608_21414516,16_21414519_21415323,16_30234353_30237124,16_21846042_21846950,16_21846952_21849065,16_22544947_22547703,16_21415832_21416614,16_28467748_28468347	NPIPB11
16_29458123_29458243	INTERGENIC,16_29458335_29458347	RP11-345J4.5
16_29458335_29458347	INTERGENIC,16_29458123_29458243	RP11-345J4.5
16_29468953_29469080	16_30208295_30208422	SLX1B
16_29469249_29469336	16_29469416_29469442,16_30208758_30208784,16_30208591_30208678	SLX1B
16_29469416_29469442	16_29469249_29469336,16_30208758_30208784,16_30208591_30208678	SLX1B
16_29472707_29472854	16_30212302_30212427,16_30212050_30212197	SULT1A4
16_29473174_29473271	16_30212517_30212614,16_30212302_30212427	SULT1A4
16_29474014_29474025	16_30213359_30213370	SULT1A4
16_29475784_29475893	INTERGENIC,16_30215129_30215238	SULT1A4
16_29476545_29476658	16_30215894_30216007	RP11-345J4.3
16_29495013_29497154	16_14819740_14820147,16_21413608_21414516,16_29392770_29395610,INTERGENIC,16_21414519_21415323,16_30234353_30237124,16_21846042_21846950,16_21846952_21849065,16_22544947_22547703,16_21415832_21416614,16_28467748_28468347	RP11-231C14.4
16_29498515_29498550	16_15044077_15044364,16_28469852_28469912,16_16442554_16442841,16_12023242_12023302,16_29498660_29498743,16_74423723_74423783,INTERGENIC,16_29061823_29061883,16_15459431_15459491,16_15043907_15043967,16_15459034_15459321,16_28356014_28356074,16_14857295_14857355,16_14818175_14818235	RP11-231C14.4
16_29498660_29498743	16_15044077_15044364,16_28469852_28469912,16_16442554_16442841,16_12023242_12023302,16_74423723_74423783,INTERGENIC,16_29061823_29061883,16_15459431_15459491,16_15043907_15043967,16_14857295_14857355,16_28356014_28356074,16_29498515_29498550,16_15459034_15459321,16_14818175_14818235	RP11-231C14.4
16_29503096_29503195	16_28663490_28663685,16_15463877_15463976,16_74419452_74419647,16_28360463_28360562,16_29057543_29057738,16_15039431_15039530,16_16437902_16438001,16_28777403_28777502,16_21855015_21855114,16_16481256_16481355,16_28473995_28474190,16_22539064_22539294,16_28474303_28474402,16_28360155_28360350,16_29057331_29057430,16_28777615_28777810,16_28663278_28663377	RP11-231C14.4
16_29506800_29506928	16_28773572_28773754,INTERGENIC,16_28478041_28478223,16_28364200_28364382,16_15035669_15035797,16_28659456_28659638,16_15467572_15467700	RP11-231C14.4
16_29516794_29516913	16_21436300_21436419,16_15474785_15474904,16_30256775_30256894,INTERGENIC	RP11-231C14.4
16_30200181_30200282	INTERGENIC	CORO1A
16_30206207_30206548	INTERGENIC	SLX1A
16_30208295_30208422	16_29468953_29469080	SLX1A
16_30208591_30208678	16_29469249_29469336,16_29469416_29469442,16_30208758_30208784	SLX1A
16_30208758_30208784	16_29469249_29469336,16_29469416_29469442,16_30208591_30208678	SLX1A
16_30212050_30212197	16_29472707_29472854,16_30212302_30212427	SULT1A3
16_30212302_30212427	16_30212517_30212614,INTERGENIC,16_29473174_29473271,16_29472707_29472854,16_30212050_30212197	SULT1A3
16_30212517_30212614	16_29473174_29473271,16_30212302_30212427	SULT1A3
16_30213359_30213370	16_29474014_29474025	SULT1A3
16_30215129_30215238	16_29475784_29475893	SULT1A3
16_30215894_30216007	16_29476545_29476658	RP11-347C12.3
16_30217246_30218221	INTERGENIC,16_30218352_30218384	RP11-347C12.3
16_30218352_30218384	16_30217246_30218221,INTERGENIC	RP11-347C12.3
16_30234353_30237124	16_29495013_29497154,16_14819740_14820147,16_21413608_21414516,16_29392770_29395610,16_21414519_21415323,16_21846042_21846950,16_21846952_21849065,16_22544947_22547703,16_21415832_21416614,16_28467748_28468347	RP11-347C12.1
16_30256775_30256894	16_21436300_21436419,16_15474785_15474904,16_29516794_29516913,INTERGENIC	RP11-347C12.1
16_32063311_32063601	INTERGENIC,16_33006523_33006826,16_33006369_33006414	AC142381.1
16_32265142_32265175	INTERGENIC	TP53TG3D
16_33006369_33006414	INTERGENIC,16_33006523_33006826,16_32063311_32063601	IGHV3OR16-10
16_33006523_33006826	16_33006369_33006414,16_32063311_32063601	IGHV3OR16-10
16_33020496_33020541	INTERGENIC	IGHV3OR16-8
16_33647044_33647057	INTERGENIC	RP11-812E19.9
16_69985938_69986029	16_70208850_70208941,INTERGENIC,16_74454399_74454490	CLEC18A
16_69992845_69992942	INTERGENIC,16_70215753_70215850	CLEC18A
16_70178324_70178436	INTERGENIC	PDPR
16_70208850_70208941	16_69985938_69986029,16_74454399_74454490	CLEC18C
16_70215753_70215850	16_69992845_69992942	CLEC18C
16_70219551_70219577	INTERGENIC	CLEC18C
16_70239306_70239683	INTERGENIC,15_47425853_47426224,7_16828866_16829243,9_110540009_110540380,2_207220463_207220840	AC009060.1
16_70861164_70861314	INTERGENIC	HYDIN
16_70873967_70874136	INTERGENIC	HYDIN
16_70883629_70883850	INTERGENIC	HYDIN
16_70894592_70894804	INTERGENIC	HYDIN
16_70905940_70906082	INTERGENIC	HYDIN
16_70925549_70925787	INTERGENIC	HYDIN
16_70937528_70937700	INTERGENIC,16_70937808_70937967	HYDIN
16_70937808_70937967	INTERGENIC,16_70937528_70937700	HYDIN
16_70969855_70970017	INTERGENIC	HYDIN
16_70986324_70986538	INTERGENIC	HYDIN
16_70993550_70993723	INTERGENIC	HYDIN
16_71007246_71007395	INTERGENIC	HYDIN
16_71009039_71009172	INTERGENIC	HYDIN
16_71052032_71052345	INTERGENIC	HYDIN
16_71059286_71059429	INTERGENIC	HYDIN
16_71094407_71094559	INTERGENIC	HYDIN
16_71122204_71122427	INTERGENIC	HYDIN
16_71171054_71171255	INTERGENIC	HYDIN
16_71196434_71196633	INTERGENIC	HYDIN
16_72090429_72090530	INTERGENIC	HP
16_72092464_72092571	INTERGENIC	HP
16_74419452_74419647	16_15463569_15463713,16_16481519_16481663,16_28663490_28663685,16_15463877_15463976,16_28360463_28360562,16_29503096_29503195,16_29057543_29057738,16_15039431_15039530,16_16437902_16438001,16_28777403_28777502,16_15039694_15039838,16_21855015_21855114,16_18417948_18418092,16_16481256_16481355,16_28473995_28474190,16_22539064_22539294,16_28474303_28474402,16_28360155_28360350,16_29057331_29057430,…	NPIPB15
16_74423723_74423783	16_15044077_15044364,16_28469852_28469912,16_16442554_16442841,16_12023242_12023302,16_29498660_29498743,16_15459431_15459491,16_29061823_29061883,16_14857295_14857355,16_28356014_28356074,16_29498515_29498550,16_15459034_15459321,16_14818175_14818235,16_15043907_15043967	NPIPB15
16_74442907_74442941	INTERGENIC	CLEC18B
16_74444434_74444530	INTERGENIC	CLEC18B
16_74445567_74445673	INTERGENIC	CLEC18B
16_74446052_74446144	INTERGENIC	CLEC18B
16_74451957_74452196	INTERGENIC	CLEC18B
16_74454399_74454490	16_70208850_70208941,16_69985938_69986029	CLEC18B
16_75238640_75238804	INTERGENIC	CTRB2
16_75239231_75239411	16_75257346_75257526	CTRB2
16_75239640_75239718	16_75239811_75239890,16_75256867_75256946,16_75257039_75257117	CTRB2
16_75239811_75239890	16_75239640_75239718,16_75257039_75257117,16_75256867_75256946,16_75239988_75240091	CTRB2
16_75239988_75240091	16_75239811_75239890,16_75256867_75256946,INTERGENIC	CTRB2
16_75256867_75256946	16_75239640_75239718,16_75239811_75239890,16_75257039_75257117,16_75239988_75240091	CTRB1
16_75257039_75257117	16_75239640_75239718,16_75239811_75239890,16_75256867_75256946	CTRB1
16_75257346_75257526	16_75239231_75239411	CTRB1
16_75579724_75579852	INTERGENIC	TMEM231
16_89334519_89335071	INTERGENIC	ANKRD11
17_15546035_15546130	17_18625550_18625645	RP11-385D13.1
17_15603522_15603680	INTERGENIC	ZNF286A
17_15638911_15638993	17_18544335_18544417	TBC1D26
17_16630841_16631054	INTERGENIC	CCDC144A
17_16635114_16635297	INTERGENIC	CCDC144A
17_18390961_18391071	17_20359874_20359984	LGALS9C
17_18394047_18394082	INTERGENIC	LGALS9C
17_18395259_18395303	17_20355664_20355708	LGALS9C
17_18429611_18430117	INTERGENIC	FAM106A
17_18544335_18544417	17_15638911_15638993	TBC1D28
17_18625550_18625645	17_15546035_15546130	TRIM16L
17_18933747_18933756	17_19047416_19047425	GRAP
17_18945120_18945217	17_19035955_19036052	GRAP
17_19035955_19036052	17_18945120_18945217	GRAPL
17_19047416_19047425	17_18933747_18933756	GRAPL
17_20353289_20353432	INTERGENIC	LGALS9B
17_20354794_20354956	INTERGENIC	LGALS9B
17_20355664_20355708	17_18395259_18395303	LGALS9B
17_20359874_20359984	17_18390961_18391071,INTERGENIC	LGALS9B
17_25965289_25965380	INTERGENIC	LGALS9
17_34493378_34493943	INTERGENIC,17_34797489_34798054,17_34581403_34581968,17_34746437_34747002	TBC1D3B
17_34495988_34496053	INTERGENIC,17_34584032_34584097	TBC1D3B
17_34499653_34499760	17_36344325_36344432,INTERGENIC,17_34803761_34803868,17_34587697_34587804	TBC1D3B
17_34500204_34500284	17_36344876_36344956,INTERGENIC,17_36287670_36287750,17_34588249_34588329	TBC1D3B
17_34500767_34500806	17_34753824_34753863,INTERGENIC,17_36345439_36345661,17_36287148_36287187	TBC1D3B
17_34522688_34522775	INTERGENIC,17_34624262_34624349	CCL3L3
17_34523197_34523311	INTERGENIC,17_34624771_34624885	CCL3L3
17_34539178_34539293	17_34640744_34640858,INTERGENIC	CCL4L1
17_34581403_34581968	17_34493378_34493943,INTERGENIC,17_34797489_34798054,17_34746437_34747002	TBC1D3C
17_34582950_34583102	INTERGENIC,17_36292898_36293050,17_36339576_36339728	TBC1D3C
17_34584032_34584097	17_34495988_34496053,INTERGENIC	TBC1D3C
17_34585293_34585413	INTERGENIC	TBC1D3C
17_34587258_34587367	17_36343886_36343995,INTERGENIC,17_36288631_36288740,17_34803322_34803431	TBC1D3C
17_34587697_34587804	17_36344325_36344432,INTERGENIC,17_34499653_34499760,17_34803761_34803868	TBC1D3C
17_34588249_34588329	17_36344876_36344956,INTERGENIC,17_36287670_36287750,17_34500204_34500284	TBC1D3C
17_34590135_34590220	17_36346474_36346660,INTERGENIC,17_36285966_36286152,17_34754858_34755044,17_34755146_34755231,17_36346762_36346847	TBC1D3C
17_34624262_34624349	INTERGENIC,17_34522688_34522775	CCL3L1
17_34624771_34624885	17_34523197_34523311,INTERGENIC	CCL3L1
17_34640744_34640858	17_34539178_34539293	CCL4L2
17_34746437_34747002	17_34493378_34493943,17_34581403_34581968,17_34797489_34798054	TBC1D3H
17_34753824_34753863	INTERGENIC,17_34500767_34500806,17_36345439_36345661,17_36287148_36287187	TBC1D3H
17_34754858_34755044	17_36346474_36346660,INTERGENIC,17_34590135_34590220,17_36285966_36286152,17_34755146_34755231,17_36346762_36346847	TBC1D3H
17_34755146_34755231	17_36346474_36346660,INTERGENIC,17_34590135_34590220,17_36285966_36286152,17_34754858_34755044,17_36346762_36346847	TBC1D3H
17_34797489_34798054	17_34493378_34493943,17_34581403_34581968,17_34746437_34747002,INTERGENIC	TBC1D3G
17_34803322_34803431	17_36343886_36343995,INTERGENIC,17_34587258_34587367,17_36288631_36288740	TBC1D3G
17_34803761_34803868	17_36344325_36344432,17_34587697_34587804,17_34499653_34499760,INTERGENIC	TBC1D3H
17_36285966_36286152	17_36346474_36346660,INTERGENIC,17_34590135_34590220,17_34754858_34755044,17_34755146_34755231,17_36346762_36346847	TBC1D3F
17_36287148_36287187	17_34753824_34753863,17_34500767_34500806,17_36345439_36345661,INTERGENIC	TBC1D3F
17_36287670_36287750	INTERGENIC,17_36344876_36344956,17_34500204_34500284,17_34588249_34588329	TBC1D3F
17_36288631_36288740	17_36343886_36343995,INTERGENIC,17_34587258_34587367,17_34803322_34803431	TBC1D3F
17_36289994_36290042	INTERGENIC,17_36342584_36342632	TBC1D3F
17_36292428_36292527	INTERGENIC,17_36340099_36340198	TBC1D3F
17_36292898_36293050	17_34582950_34583102,INTERGENIC,17_36339576_36339728	TBC1D3F
17_36339576_36339728	17_34582950_34583102,INTERGENIC,17_36292898_36293050	TBC1D3
17_36340099_36340198	INTERGENIC,17_36292428_36292527	TBC1D3
17_36342584_36342632	17_36289994_36290042,INTERGENIC	TBC1D3
17_36343886_36343995	17_36288631_36288740,17_34587258_34587367,17_34803322_34803431	TBC1D3
17_36344325_36344432	17_34587697_34587804,17_34499653_34499760,17_34803761_34803868	TBC1D3
17_36344876_36344956	17_36287670_36287750,17_34500204_34500284,17_34588249_34588329	TBC1D3
17_36345439_36345661	17_34753824_34753863,INTERGENIC,17_34500767_34500806,17_36287148_36287187	TBC1D3
17_36346474_36346660	17_36346762_36346847,17_34755146_34755231,17_34590135_34590220,17_36285966_36286152,17_34754858_34755044	TBC1D3
17_36346762_36346847	17_34755146_34755231,17_34590135_34590220,17_36285966_36286152,17_36346474_36346660,17_34754858_34755044	TBC1D3
17_40452148_40452299	INTERGENIC	STAT5A
17_44372500_44375108	17_62890767_62893375,17_44590079_44592687,INTERGENIC	LRRC37A
17_44380004_44380075	INTERGENIC,17_44597578_44597649	LRRC37A
17_44382875_44382946	INTERGENIC	LRRC37A
17_44383595_44383675	INTERGENIC	LRRC37A
17_44399688_44399759	INTERGENIC	LRRC37A
17_44400319_44400393	17_44618173_44618247,INTERGENIC	LRRC37A
17_44407816_44409347	INTERGENIC	ARL17B
17_44409918_44410022	INTERGENIC,17_44627781_44627885	LRRC37A
17_44412202_44412203	INTERGENIC	ARL17B
17_44414662_44414716	17_44632518_44632572,17_44414734_44414736	LRRC37A
17_44414734_44414736	17_44414662_44414716,17_44632518_44632572	ARL17B
17_44415041_44415086	17_44632897_44632942	LRRC37A
17_44416869_44417140	INTERGENIC,17_44634725_44634996	ARL17B
17_44430186_44430296	INTERGENIC	ARL17B
17_44590079_44592687	17_62890767_62893375,17_44372500_44375108,INTERGENIC	LRRC37A2
17_44594728_44594799	17_62888647_62888718,INTERGENIC	LRRC37A2
17_44597578_44597649	INTERGENIC,17_44380004_44380075	LRRC37A2
17_44618173_44618247	17_44400319_44400393	LRRC37A2
17_44623621_44623739	INTERGENIC	LRRC37A2
17_44627781_44627885	INTERGENIC,17_44409918_44410022	LRRC37A2
17_44632518_44632572	17_44414662_44414716,17_44414734_44414736	LRRC37A2
17_44632897_44632942	17_44415041_44415086	LRRC37A2
17_44634725_44634996	17_44416869_44417140	ARL17A
17_44703979_44704078	INTERGENIC	NSF
17_44707777_44707816	INTERGENIC	NSF
17_44717420_44717527	INTERGENIC	NSF
17_44718009_44718084	INTERGENIC	NSF
17_44751780_44751979	INTERGENIC	NSF
17_44770269_44770434	INTERGENIC	NSF
17_44771213_44771287	INTERGENIC	NSF
17_45654411_45654526	INTERGENIC	NPEPPS
17_45660108_45660215	INTERGENIC	NPEPPS
17_57651549_57651615	INTERGENIC	DHX40
17_57652934_57653010	INTERGENIC	DHX40
17_57657058_57657240	INTERGENIC	DHX40
17_57676736_57676844	INTERGENIC	DHX40
17_61949892_61950101	17_61950195_61950314,INTERGENIC,17_61973091_61973210	CSH2
17_61950195_61950314	17_61973091_61973210,17_61949892_61950101	CSH2
17_61973091_61973210	17_61950195_61950314,17_61949892_61950101	CSH1
17_61973435_61973595	INTERGENIC	CSH1
17_62888647_62888718	17_44594728_44594799,INTERGENIC	LRRC37A3
17_62890767_62893375	17_44372500_44375108,INTERGENIC,17_44590079_44592687	LRRC37A3
18_10911184_10911226	INTERGENIC	PIEZO2
18_44542734_44544371	INTERGENIC,18_44554576_44556213	TCEB3CL2
18_44554576_44556213	18_44542734_44544371,INTERGENIC	TCEB3C
19_110679_111593	1_69091_70005,15_102462348_102463262	OR4F17
19_5611131_5611641	19_5649000_5649510	SAFB2
19_5649000_5649510	INTERGENIC,19_5611131_5611641	SAFB
19_7030623_7030667	19_7040111_7040155,19_7058572_7058616	MBD3L5
19_7032324_7032902	19_7051052_7051630,INTERGENIC,19_7037875_7038453,19_7056336_7056914	MBD3L5
19_7037875_7038453	19_7051052_7051630,19_7056336_7056914,19_7032324_7032902,INTERGENIC	MBD3L4
19_7040111_7040155	19_7030623_7030667,19_7058572_7058616	MBD3L4
19_7051052_7051630	19_7056336_7056914,INTERGENIC,19_7037875_7038453,19_7032324_7032902	MBD3L2
19_7056336_7056914	19_7051052_7051630,19_7037875_7038453,19_7032324_7032902	MBD3L3
19_7058572_7058616	19_7040111_7040155,19_7030623_7030667	MBD3L3
19_12504111_12504237	INTERGENIC	ZNF799
19_13899021_13899062		AC008686.1
19_35862262_35863299	INTERGENIC	GPR42
19_39261669_39261779	INTERGENIC,19_39282220_39282330	LGALS7
19_39262469_39262670	INTERGENIC	LGALS7
19_39264127_39264132	19_39279867_39279872	LGALS7
19_39279867_39279872	19_39264127_39264132	LGALS7B
19_39282220_39282330	19_39261669_39261779	LGALS7B
19_40367298_40367914	19_40383551_40384167,19_40399239_40399855	FCGBP
19_40370195_40370532	19_40402134_40402471,19_40386446_40386783	FCGBP
19_40382283_40382826	19_40397967_40398510	FCGBP
19_40383551_40384167	19_40367298_40367914,19_40399239_40399855	FCGBP
19_40384562_40385135	INTERGENIC,19_40400250_40400823	FCGBP
19_40386446_40386783	19_40370195_40370532,19_40402134_40402471	FCGBP
19_40397967_40398510	19_40382283_40382826	FCGBP
19_40399239_40399855	19_40383551_40384167,19_40367298_40367914	FCGBP
19_40400250_40400823	19_40384562_40385135	FCGBP
19_40402134_40402471	19_40370195_40370532,19_40386446_40386783	FCGBP
19_43860144_43860260	INTERGENIC	CD177
19_43865295_43865480	INTERGENIC	CD177
19_49526693_49526860	INTERGENIC,19_49535761_49535928	CGB
19_49535761_49535928	19_49526693_49526860,INTERGENIC	CGB2
19_49548237_49548548	INTERGENIC,19_49550915_49551226	CGB5
19_49550915_49551226	INTERGENIC,19_49548237_49548548	CGB8
19_50462617_50462880	INTERGENIC	SIGLEC11
19_50463030_50463077	INTERGENIC	SIGLEC11
19_50463394_50463678	INTERGENIC	SIGLEC11
19_50464263_50464338	INTERGENIC	SIGLEC11
19_51125950_51126012	INTERGENIC	SYT3
19_52133086_52133469	19_52149976_52150012,19_52149510_52149893,19_52133552_52133588	SIGLEC5
19_52133552_52133588	19_52149976_52150012,19_52149510_52149893,19_52133086_52133469	SIGLEC5
19_52149510_52149893	19_52149976_52150012,19_52133086_52133469,19_52133552_52133588	SIGLEC5
19_52149976_52150012	19_52149510_52149893,19_52133552_52133588,19_52133086_52133469	SIGLEC5
19_53391380_53391506	INTERGENIC	ZNF320
19_54006910_54006947	INTERGENIC	ZNF813
19_54724955_54725251	INTERGENIC	LILRB3
19_54725658_54725658	19_54725700_54726002,INTERGENIC	LILRB3
19_54725700_54726002	INTERGENIC,19_54725658_54725658	LILRB3
19_54726150_54726434	INTERGENIC	LILRB3
19_54726619_54726654	19_54746371_54746406	LILRB3
19_54746371_54746406	19_54726619_54726654	LILRB3
19_54746567_54746600	INTERGENIC	LILRB3
19_55236713_55236748	INTERGENIC	KIR3DL3
19_55237519_55237803	INTERGENIC	KIR3DL3
19_55239077_55239376	INTERGENIC	KIR3DL3
19_55282301_55282336	INTERGENIC	KIR2DL1
19_55291541_55291618	INTERGENIC	KIR2DL1
19_55294374_55294475	INTERGENIC	KIR2DL3
19_55295089_55295262	INTERGENIC	KIR2DL3
19_55315107_55315146	INTERGENIC	KIR2DL4
19_55316248_55316532	INTERGENIC	KIR2DL4
19_55317406_55317699	INTERGENIC	KIR2DL4
19_55325297_55325563	INTERGENIC	KIR2DL4
19_55336483_55336533	INTERGENIC,19_55370534_55370584	KIR3DL1
19_55358639_55358743	INTERGENIC	KIR2DS4
19_55359357_55359395	INTERGENIC	KIR2DS4
19_55365202_55365501	INTERGENIC	KIR3DL2
19_55367074_55367367	INTERGENIC	KIR3DL2
19_55370534_55370584	19_55336483_55336533,INTERGENIC	KIR3DL2
19_56283968_56284542	INTERGENIC	RFPL4AL1
19_56662571_56663250	INTERGENIC	AC024580.1
2_74011437_74011533	INTERGENIC	C2orf78
2_87178419_87178483	INTERGENIC,2_88118078_88118142	RGPD1
2_87184829_87185059	2_108459465_108459695,INTERGENIC,2_107069152_107069382	RGPD1
2_87201196_87201377	2_107053129_107053310,INTERGENIC,2_108475570_108475751,2_87201461_87201636	RGPD1
2_87201461_87201636	2_107053129_107053310,INTERGENIC,2_87201196_87201377,2_108475570_108475751	RGPD1
2_87204971_87205054	INTERGENIC,2_108479405_108479488	RGPD1
2_87211877_87211971	2_108486339_108486433,2_88084594_88084688,2_107042450_107042544,2_113148552_113148646	RGPD1
2_87212699_87214922	2_113145601_113147824,INTERGENIC,2_88081643_88083866	RGPD1
2_87224686_87224881	2_88071688_88071883,2_113135630_113135831,INTERGENIC	RGPD1
2_87243429_87243531	INTERGENIC,2_88053047_88053149	PLGLB1
2_87244629_87244811	INTERGENIC	PLGLB1
2_87248858_87248906	2_88047673_88047721,INTERGENIC	PLGLB1
2_88047673_88047721	2_87248858_87248906	PLGLB2
2_88053047_88053149	2_87243429_87243531	PLGLB2
2_88071688_88071883	2_87224686_87224881,2_113135630_113135831	RGPD2
2_88081643_88083866	2_113145601_113147824,2_87212699_87214922	RGPD2
2_88084594_88084688	2_108486339_108486433,2_87211877_87211971,2_107042450_107042544,2_113148552_113148646	RGPD2
2_88118078_88118142	INTERGENIC,2_87178419_87178483	RGPD2
2_89277987_89278285	INTERGENIC	IGKV3-7
2_89384673_89384968	INTERGENIC	IGKV3-15
2_89385138_89385186	INTERGENIC	IGKV3-15
2_89459741_89459786	INTERGENIC	IGKV6-21
2_89476566_89476614	INTERGENIC	IGKV2-24
2_89521179_89521489	2_89999248_89999564	IGKV2-28
2_89521864_89521912	2_89998825_89998873	IGKV2-28
2_89567758_89568053	2_89953060_89953355	IGKV1-33
2_89568178_89568232	INTERGENIC	IGKV1-33
2_89597021_89597316	2_89923729_89924026,2_89923550_89923604	IGKV1-37
2_89619383_89619678	2_89619803_89619857,2_89901494_89901791,2_89901315_89901369	IGKV1-39
2_89619803_89619857	2_89901494_89901791,2_89901315_89901369,2_89619383_89619678	IGKV1-39
2_89890988_89891307	INTERGENIC	IGKV2D-40
2_89901315_89901369	2_89619803_89619857,2_89901494_89901791,2_89619383_89619678	IGKV1D-39
2_89901494_89901791	2_89619803_89619857,2_89619383_89619678,2_89901315_89901369,INTERGENIC	IGKV1D-39
2_89923550_89923604	2_89923729_89924026,INTERGENIC,2_89597021_89597316	IGKV1D-37
2_89923729_89924026	2_89597021_89597316,2_89923550_89923604	IGKV1D-37
2_89953060_89953355	2_89567758_89568053	IGKV1D-33
2_89998825_89998873	2_89521864_89521912	IGKV2D-28
2_89999248_89999564	2_89521179_89521489	IGKV2D-28
2_90198716_90198770	INTERGENIC	IGKV1D-12
2_90458201_90458249	INTERGENIC	CH17-132F21.1
2_96264840_96265318	INTERGENIC	TRIM43
2_96551964_96551992	INTERGENIC,2_97881038_97881066	ANKRD36C
2_96561147_96561219	INTERGENIC	ANKRD36C
2_96589243_96589315		ANKRD36C
2_96626387_96626415	INTERGENIC	ANKRD36C
2_96693739_96693838	INTERGENIC	GPAT2
2_96696154_96696282	INTERGENIC	GPAT2
2_97830020_97830048	INTERGENIC	ANKRD36
2_97847335_97847363	INTERGENIC	ANKRD36
2_97851175_97851247		ANKRD36
2_97879156_97879184	INTERGENIC,2_97879279_97879351	ANKRD36
2_97879279_97879351	INTERGENIC,2_97879156_97879184	ANKRD36
2_97881038_97881066	2_96551964_96551992	ANKRD36
2_97907003_97907216	INTERGENIC	ANKRD36
2_97909583_97909766	INTERGENIC	ANKRD36
2_97910894_97911808	INTERGENIC	ANKRD36
2_97914881_97914951	INTERGENIC	ANKRD36
2_97915881_97915901	INTERGENIC	ANKRD36
2_107042450_107042544	INTERGENIC,2_88084594_88084688,2_87211877_87211971,2_108486339_108486433,2_113148552_113148646	RGPD3
2_107046102_107046237	2_108482646_108482781,INTERGENIC	RGPD3
2_107050684_107050830	INTERGENIC,2_113156800_113156946	RGPD3
2_107051093_107051230	2_108477650_108477787,INTERGENIC	RGPD3
2_107051497_107051658	INTERGENIC,2_113157613_113157771	RGPD3
2_107053129_107053310	INTERGENIC,2_87201196_87201377,2_108475570_108475751,2_87201461_87201636	RGPD3
2_107055424_107055633	INTERGENIC,2_113161543_113161752,2_108473216_108473425	RGPD3
2_107063874_107064069	INTERGENIC,2_108464797_108464992,2_113170008_113170203	RGPD3
2_107068661_107068806	2_108460041_108460186,INTERGENIC	RGPD3
2_107069152_107069382	2_108459465_108459695,INTERGENIC,2_87184829_87185059	RGPD3
2_107074023_107074134	INTERGENIC,2_108454713_108454824	RGPD3
2_108454713_108454824	2_107074023_107074134,INTERGENIC	RGPD4
2_108459465_108459695	INTERGENIC,2_107069152_107069382,2_87184829_87185059	RGPD4
2_108460041_108460186	2_107068661_107068806	RGPD4
2_108464797_108464992	2_107063874_107064069,INTERGENIC,2_113170008_113170203	RGPD4
2_108473216_108473425	2_107055424_107055633,INTERGENIC,2_113161543_113161752	RGPD4
2_108475570_108475751	2_107053129_107053310,INTERGENIC,2_87201196_87201377,2_87201461_87201636	RGPD4
2_108477650_108477787	2_107051093_107051230,INTERGENIC	RGPD4
2_108479405_108479488	INTERGENIC,2_87204971_87205054	RGPD4
2_108482646_108482781	2_107046102_107046237,INTERGENIC	RGPD4
2_108486339_108486433	INTERGENIC,2_87211877_87211971,2_88084594_88084688,2_107042450_107042544,2_113148552_113148646	RGPD4
2_109288781_109288901	INTERGENIC	LIMS1
2_109289336_109289485	INTERGENIC	LIMS1
2_109363167_109363254	INTERGENIC	RANBP2
2_110552043_110552114	2_111334530_111334601,INTERGENIC	RGPD5
2_110671988_110672054	INTERGENIC,2_111214607_111214673	LIMS3
2_111214607_111214673	2_110671988_110672054	LIMS3L
2_111334530_111334601	2_110552043_110552114	RGPD6
2_112529918_112530052	INTERGENIC	ANAPC1
2_112534436_112534634	INTERGENIC	ANAPC1
2_112537876_112537962	INTERGENIC	ANAPC1
2_112558374_112558448	INTERGENIC	ANAPC1
2_112560005_112560083	INTERGENIC	ANAPC1
2_112561025_112561107	INTERGENIC	ANAPC1
2_112563379_112563470	INTERGENIC	ANAPC1
2_112572947_112573218	INTERGENIC	ANAPC1
2_112576417_112576535	INTERGENIC	ANAPC1
2_112579999_112580177	INTERGENIC	ANAPC1
2_113135630_113135831	2_87224686_87224881,INTERGENIC,2_88071688_88071883	RGPD8
2_113138401_113138540	INTERGENIC	RGPD8
2_113145601_113147824	2_88081643_88083866,INTERGENIC,2_87212699_87214922	RGPD8
2_113148552_113148646	INTERGENIC,2_88084594_88084688,2_87211877_87211971,2_107042450_107042544,2_108486339_108486433	RGPD8
2_113150687_113150796	INTERGENIC	RGPD8
2_113156800_113156946	INTERGENIC,2_107050684_107050830	RGPD8
2_113157613_113157771	INTERGENIC,2_107051497_107051658	RGPD8
2_113161543_113161752	2_107055424_107055633,INTERGENIC,2_108473216_108473425	RGPD8
2_113170008_113170203	2_107063874_107064069,INTERGENIC,2_108464797_108464992	RGPD8
2_114201344_114201440	INTERGENIC,9_70862529_70862626	CBWD2
2_114204995_114205429	9_70866138_70866572,INTERGENIC,9_69252845_69253279	AC016745.1
2_114222706_114222750	INTERGENIC,9_69235562_69235606,9_70883850_70883894	CBWD2
2_114239754_114239805	9_69218510_69218561,9_70900905_70900956,INTERGENIC,9_134979_135030	CBWD2
2_114251334_114251402	2_114251506_114251571,INTERGENIC,9_123217_123282,9_70912496_70912564,9_69206683_69206799,9_70912668_70912733	CBWD2
2_114251506_114251571	2_114251334_114251402,INTERGENIC,9_123217_123282,9_70912496_70912564,9_69206683_69206799,9_70912668_70912733	CBWD2
2_114386184_114386290	INTERGENIC	RABL2A
2_114399358_114399441	22_51207469_51207552	RABL2A
2_130834654_130834774	INTERGENIC,2_132019299_132019419	POTEF
2_130843387_130843568	2_131403702_131403883,INTERGENIC,2_131231951_131232132	POTEF
2_130843916_130843960	2_131232480_131232524,2_131403310_131403354,2_132010099_132010143	POTEF
2_130851011_130851081	2_132002980_132003050,INTERGENIC,2_131239576_131239646	POTEF
2_130868116_130868253	INTERGENIC,22_16277748_16277885,2_131256657_131256794,14_20010103_20010240	POTEF
2_130869568_130869674	INTERGENIC	POTEF
2_130872454_130872627	22_16282145_16282318,14_20014499_20014672,INTERGENIC,14_19558991_19559164	POTEF
2_130898730_130898869	INTERGENIC	CCDC74B
2_131220392_131221717	INTERGENIC	POTEI
2_131231951_131232132	2_130843387_130843568,2_131403702_131403883,INTERGENIC	POTEI
2_131232480_131232524	2_131403310_131403354,2_130843916_130843960,2_132010099_132010143	POTEI
2_131239576_131239646	2_132002980_132003050,2_130851011_130851081	POTEI
2_131245605_131245771	INTERGENIC,2_131996851_131997017,2_131390063_131390229	POTEI
2_131256657_131256794	INTERGENIC,22_16277748_16277885,2_130868116_130868253,14_20010103_20010240	POTEI
2_131334246_131334526	INTERGENIC	AC140481.2
2_131350453_131350649	INTERGENIC	CFC1
2_131356483_131356532	INTERGENIC	CFC1
2_131369106_131369515	INTERGENIC,15_21071201_21071610	POTEJ
2_131387522_131387592	INTERGENIC,21_15000703_15000773,2_131994305_131994375	POTEJ
2_131388982_131389026	INTERGENIC	POTEJ
2_131390063_131390229	INTERGENIC,2_131996851_131997017,2_131245605_131245771	POTEJ
2_131401556_131401626	14_19571348_19571418,INTERGENIC,14_20002225_20002295	POTEJ
2_131403310_131403354	2_131232480_131232524,2_132010099_132010143,2_130843916_130843960	POTEJ
2_131403702_131403883	2_130843387_130843568,2_131231951_131232132	POTEJ
2_131994305_131994375	2_131387522_131387592,INTERGENIC	POTEE
2_131996851_131997017	INTERGENIC,2_131390063_131390229,2_131245605_131245771	POTEE
2_132002980_132003050	2_130851011_130851081,2_131239576_131239646	POTEE
2_132010099_132010143	2_131232480_131232524,2_131403310_131403354,2_130843916_130843960	POTEE
2_132019299_132019419	2_130834654_130834774,INTERGENIC	POTEE
2_132524192_132524772	INTERGENIC,2_132552739_132553319	C2orf27A
2_132552739_132553319	INTERGENIC,2_132524192_132524772	C2orf27B
2_152435852_152436163	INTERGENIC	NEB
2_152437997_152438101	INTERGENIC	NEB
2_152439969_152440280	2_152450521_152450832,2_152461074_152461385	NEB
2_152449530_152449733	INTERGENIC	NEB
2_152450521_152450832	2_152461074_152461385,2_152439969_152440280	NEB
2_152461074_152461385	2_152450521_152450832,2_152439969_152440280	NEB
2_152464987_152465190	INTERGENIC	NEB
2_179518348_179518428	2_179526675_179526755,2_179527065_179527145,2_179522608_179522688,2_179526869_179526949,2_179522414_179522494	TTN
2_179519472_179519555	2_179523732_179523815,2_179523899_179523982,2_179527993_179528076,2_179519639_179519722	TTN
2_179519639_179519722	2_179523732_179523815,INTERGENIC,2_179527993_179528076,2_179523899_179523982,2_179519472_179519555	TTN
2_179522414_179522494	2_179526675_179526755,2_179518348_179518428,2_179526869_179526949,INTERGENIC,2_179522608_179522688	TTN
2_179522608_179522688	2_179526675_179526755,2_179527065_179527145,2_179518348_179518428,2_179526869_179526949,2_179522414_179522494	TTN
2_179522999_179523082	2_179527456_179527539,INTERGENIC,2_179527260_179527343,2_179527065_179527145,2_179523195_179523278	TTN
2_179523195_179523278	2_179522999_179523082,INTERGENIC,2_179527456_179527539,2_179527260_179527343	TTN
2_179523432_179523521	INTERGENIC,2_179527693_179527782	TTN
2_179523732_179523815	2_179523899_179523982,2_179527993_179528076,2_179519639_179519722,2_179519472_179519555	TTN
2_179523899_179523982	2_179523732_179523815,2_179527993_179528076,2_179519639_179519722,2_179519472_179519555	TTN
2_179526675_179526755	2_179518348_179518428,2_179522608_179522688,2_179526869_179526949,2_179522414_179522494	TTN
2_179526869_179526949	2_179526675_179526755,2_179518348_179518428,2_179522608_179522688,2_179527065_179527145,2_179522414_179522494	TTN
2_179527065_179527145	2_179527260_179527343,2_179522608_179522688,INTERGENIC,2_179518348_179518428,2_179526869_179526949,2_179522999_179523082	TTN
2_179527260_179527343	2_179522999_179523082,2_179527456_179527539,2_179527065_179527145,2_179523195_179523278	TTN
2_179527456_179527539	2_179522999_179523082,2_179527260_179527343,2_179523195_179523278	TTN
2_179527693_179527782	2_179523432_179523521	TTN
2_179527993_179528076	2_179523732_179523815,2_179523899_179523982,2_179519639_179519722,2_179519472_179519555	TTN
2_207220463_207220840	INTERGENIC,15_47425853_47426224,9_110540009_110540380,7_16828866_16829243,16_70239306_70239683	AC017081.1
2_231266081_231266158	INTERGENIC	SP140L
2_233273414_233273548	INTERGENIC,2_233273631_233273822	ALPPL2
2_233273631_233273822	2_233273414_233273548,INTERGENIC	ALPPL2
2_241615965_241616161	2_241637574_241637770	AQP12B
2_241619769_241619885	2_241633850_241633966	AQP12B
2_241624481_241624705	INTERGENIC	AC011298.1
2_241633850_241633966	2_241619769_241619885	AQP12A
2_241637574_241637770	2_241615965_241616161	AQP12A
21_14992479_14992616	INTERGENIC,15_22073121_22073258	POTED
21_15000703_15000773	INTERGENIC,2_131387522_131387592	POTED
21_15003262_15003428	15_22062316_22062482,INTERGENIC,15_21051162_21051328	POTED
21_15011836_15011959	INTERGENIC	POTED
22_16258189_16258303	14_19990551_19990665	POTEH
22_16268137_16268181	14_20000493_20000537	POTEH
22_16275207_16275277	14_20007562_20007632,INTERGENIC	POTEH
22_16277748_16277885	2_131256657_131256794,2_130868116_130868253,14_20010103_20010240	POTEH
22_16280434_16280589	14_19560718_19560873,INTERGENIC	POTEH
22_16282145_16282318	15_22077531_22077704,14_20014499_20014672,2_130872454_130872627,14_19558991_19559164,15_21066371_21066544	POTEH
22_18653520_18653687	22_20720857_20721024	USP18
22_18659539_18659581	INTERGENIC	USP18
22_18721540_18721567	INTERGENIC,22_20692622_20692649	AC008132.1
22_18723545_18723603	INTERGENIC	AC008132.1
22_18734087_18734148	INTERGENIC	AC008132.1
22_18734614_18734647	INTERGENIC	AC008132.1
22_18834445_18835830	INTERGENIC,22_21480540_21481925	AC008132.13
22_20366819_20366932	INTERGENIC,22_20367014_20367126	GGTLC3
22_20367014_20367126	22_21563288_21563415,INTERGENIC,22_20367229_20367356,22_20366819_20366932	GGTLC3
22_20367229_20367356	22_21563288_21563415,INTERGENIC,22_20367014_20367126	GGTLC3
22_20367589_20367797	INTERGENIC,22_21563648_21563835	GGTLC3
22_20692622_20692649	INTERGENIC,22_18721540_18721567	FAM230A
22_20703776_20703841	INTERGENIC	FAM230A
22_20720857_20721024	22_18653520_18653687	USP41
22_21480540_21481925	INTERGENIC,22_18834445_18835830	POM121L7
22_21562430_21562573	INTERGENIC	GGT2
22_21563288_21563415	22_20367229_20367356,22_20367014_20367126	GGT2
22_21563648_21563835	22_20367589_20367797	GGT2
22_21568014_21568163	INTERGENIC	GGT2
22_21576373_21576503	INTERGENIC	GGT2
22_21738148_21743064	INTERGENIC,22_21900349_21905265	RIMBP3B
22_21900349_21905265	INTERGENIC,22_21738148_21743064	RIMBP3C
22_24299913_24300119	INTERGENIC	GSTT2B
22_24300738_24300888	22_24324819_24324969,22_24325062_24325235	GSTT2B
22_24324819_24324969	22_24325062_24325235,22_24300738_24300888	GSTT2
22_24325062_24325235	22_24324819_24324969,INTERGENIC,22_24300738_24300888	GSTT2
22_25428576_25428663	INTERGENIC	KIAA1671
22_25434727_25437492	INTERGENIC	KIAA1671
22_42950944_42951093	INTERGENIC,22_42951238_42951351	SERHL2
22_42951238_42951351	INTERGENIC,22_42950944_42951093	SERHL2
22_51062298_51062323		ARSA
22_51207469_51207552	2_114399358_114399441	RABL2B
3_75779767_75779769	INTERGENIC	ZNF717
3_75786032_75788496	INTERGENIC	ZNF717
3_75790427_75790519	INTERGENIC	ZNF717
3_75790761_75790923	INTERGENIC	ZNF717
3_125695847_125696008	INTERGENIC	ROPN1B
3_136688115_136688220	INTERGENIC	IL20RB
4_9212383_9213972	4_9245605_9247194,4_9269345_9270934,4_9274090_9274640,INTERGENIC,4_9250356_9251945,4_9341129_9342718,4_9217131_9218720	USP17L13
4_9217131_9218720	4_9274090_9274640,4_9245605_9247194,4_9269345_9270934,4_9212383_9213972,INTERGENIC,4_9250356_9251945,4_9341129_9342718	USP17L11
4_9245605_9247194	4_9274090_9274640,4_9269345_9270934,4_9212383_9213972,INTERGENIC,4_9250356_9251945,4_9341129_9342718,4_9217131_9218720	USP17L17
4_9250356_9251945	4_9245605_9247194,4_9269345_9270934,4_9212383_9213972,INTERGENIC,4_9274090_9274640,4_9341129_9342718,4_9217131_9218720	USP17L18
4_9269345_9270934	4_9245605_9247194,4_9274090_9274640,4_9212383_9213972,INTERGENIC,4_9250356_9251945,4_9341129_9342718,4_9217131_9218720	USP17L22
4_9274090_9274640	4_9245605_9247194,4_9269345_9270934,4_9212383_9213972,4_9250356_9251945,4_9341129_9342718,4_9217131_9218720	USP17L23
4_9341129_9342718	4_9274090_9274640,4_9245605_9247194,4_9269345_9270934,4_9212383_9213972,INTERGENIC,4_9250356_9251945,4_9217131_9218720	USP17L5
4_75314764_75314965	4_75484523_75484724	AREG
4_75318261_75318351	4_75488019_75488109	AREG
4_75320476_75320632	INTERGENIC	AREG
4_75484523_75484724	4_75314764_75314965	AREGB
4_75485854_75486006	INTERGENIC	AREGB
4_75488019_75488109	4_75318261_75318351	AREGB
4_190946719_190947221	INTERGENIC,10_135438606_135439108	FRG2
4_190947846_190947923	10_135439733_135439810	FRG2
4_190992204_190993658	INTERGENIC,4_191002090_191003538,4_191003686_191003688	DUX4L7
4_191002090_191003538	INTERGENIC,4_190992204_190993658,4_191003686_191003688	DUX4L4
4_191003686_191003688	INTERGENIC,4_190992204_190993658,4_191002090_191003538	DUX4L4
5_751248_751372	INTERGENIC	ZDHHC11B
5_755113_755214	INTERGENIC	ZDHHC11B
5_756081_756259	5_848597_848775	ZDHHC11B
5_848597_848775	5_756081_756259	ZDHHC11
5_879909_880004	INTERGENIC	BRD9
5_68830521_68830666	INTERGENIC	OCLN
5_68843757_68843928	INTERGENIC	OCLN
5_68847371_68847412	INTERGENIC	OCLN
5_68860960_68861015	INTERGENIC,5_70358535_70358590	GTF2H2C
5_68862416_68862452	INTERGENIC,5_70357099_70357135	GTF2H2C
5_68863554_68863604	INTERGENIC,5_70355947_70355997	GTF2H2C
5_68863980_68864034	INTERGENIC	GTF2H2C
5_68868272_68868402	INTERGENIC	GTF2H2C
5_68878193_68878256	INTERGENIC,5_70341271_70341334	GTF2H2C
5_68881421_68881524	INTERGENIC	GTF2H2C
5_68886155_68886194	INTERGENIC,5_70333334_70333373	GTF2H2C
5_69325593_69325701	5_70201012_70201120	SERF1B
5_69328142_69328211	INTERGENIC	SERF1B
5_69337351_69337564	INTERGENIC,5_69337568_69337586	SERF1B
5_69337568_69337586	INTERGENIC,5_69337351_69337564	SERF1B
5_69345513_69345593	INTERGENIC	SMN2
5_69367109_69367156	INTERGENIC	SMN2
5_70201012_70201120	5_69325593_69325701	SERF1A
5_70240276_70240308	INTERGENIC	SMN1
5_70248266_70248277	INTERGENIC	SMN1
5_70265934_70266295	INTERGENIC	NAIP
5_70267276_70267398	INTERGENIC	NAIP
5_70272733_70272885	INTERGENIC	NAIP
5_70275696_70275863	INTERGENIC	NAIP
5_70297919_70297970	INTERGENIC	NAIP
5_70331507_70331623	INTERGENIC	GTF2H2
5_70333334_70333373	INTERGENIC,5_68886155_68886194	GTF2H2
5_70341271_70341334	5_68878193_68878256	GTF2H2
5_70344589_70344676	INTERGENIC	GTF2H2
5_70355947_70355997	INTERGENIC,5_68863554_68863604	GTF2H2
5_70357099_70357135	5_68862416_68862452	GTF2H2
5_70358535_70358590	INTERGENIC,5_68860960_68861015	GTF2H2
5_175386975_175387135	INTERGENIC	THOC3
5_175387965_175388154	INTERGENIC,5_175388276_175388437	THOC3
5_175388276_175388437	INTERGENIC,5_175387965_175388154	THOC3
5_175391954_175392158	INTERGENIC	THOC3
5_175394114_175394270	INTERGENIC	THOC3
5_175487235_175487293	INTERGENIC,5_177210798_177210856	RP11-826N14.2
5_175514115_175514258	5_177177962_177178053,INTERGENIC	FAM153B
5_175516466_175516524	5_177462097_177462155,5_177175642_177175700	FAM153B
5_175517373_175517397	5_177174725_177174794,5_177463013_177463037,5_177174804_177174818	FAM153B
5_175520198_175520277	INTERGENIC,5_177465839_177465918,5_177171889_177171968	FAM153B
5_175520747_175520771	INTERGENIC	FAM153B
5_175525491_175525561	5_177166601_177166671	FAM153B
5_175533062_175533132	INTERGENIC	FAM153B
5_175540344_175540381	INTERGENIC,5_177151785_177151822	FAM153B
5_175540803_175540870	5_177151296_177151363,INTERGENIC,5_175540959_175541049	FAM153B
5_175540959_175541049	5_177151296_177151363,5_175540803_175540870,INTERGENIC	FAM153B
5_177151296_177151363	5_175540803_175540870,5_175540959_175541049	FAM153A
5_177151785_177151822	5_175540344_175540381	FAM153A
5_177156024_177156054	INTERGENIC	FAM153A
5_177166601_177166671	5_175525491_175525561	FAM153A
5_177167778_177167802	INTERGENIC	FAM153A
5_177171889_177171968	INTERGENIC,5_177465839_177465918,5_175520198_175520277	FAM153A
5_177174725_177174794	5_175517373_175517397,INTERGENIC,5_177463013_177463037,5_177174804_177174818	FAM153A
5_177174804_177174818	5_175517373_175517397,5_177174725_177174794,INTERGENIC,5_177463013_177463037	FAM153A
5_177175642_177175700	INTERGENIC,5_175516466_175516524,5_177462097_177462155	FAM153A
5_177177962_177178053	5_175514115_175514258	FAM153A
5_177210798_177210856	5_175487235_175487293,INTERGENIC	RP11-1026M7.2
5_177457594_177457624	INTERGENIC	FAM153C
5_177462097_177462155	5_175516466_175516524,5_177175642_177175700	FAM153C
5_177463013_177463037	5_175517373_175517397,5_177174725_177174794,5_177174804_177174818	FAM153C
5_177465839_177465918	5_177171889_177171968,5_175520198_175520277	FAM153C
5_180375920_180375946	5_180431417_180431443	BTNL8
5_180431417_180431443	5_180375920_180375946	BTNL3
6_3224988_3226045	INTERGENIC	TUBB2B
6_26637576_26638781	INTERGENIC	ZNF322
6_31783534_31785456	6_31795728_31797650	HSPA1A
6_31795728_31797650	6_31783534_31785456	HSPA1B
6_31948781_31948823	INTERGENIC	STK19
6_31962022_31962161	6_31994760_31994899,6_31995013_31995222	C4A
6_31962729_31962780	INTERGENIC	C4A
6_31963107_31963316	INTERGENIC	C4A
6_31964606_31964838	INTERGENIC,6_31964921_31965088	C4A
6_31964921_31965088	INTERGENIC,6_31964606_31964838	C4A
6_31965482_31965541	6_31998219_31998278	C4A
6_31994760_31994899	6_31995013_31995222,6_31962022_31962161	C4B
6_31995013_31995222	INTERGENIC,6_31994760_31994899,6_31962022_31962161	C4B
6_31996722_31996838	INTERGENIC	C4B
6_31998219_31998278	6_31965482_31965541	C4B
6_32009789_32009950	INTERGENIC	TNXB
6_32010476_32010608	INTERGENIC	TNXB
6_32011214_32011333	INTERGENIC	TNXB
6_32012158_32012493	INTERGENIC	TNXB
6_132021612_132022541	7_143955792_143956721	OR2A4
6_132029827_132032157	7_143964013_143966343,7_143880597_143882927,7_143452421_143454751,7_143268911_143271241,INTERGENIC	CTAGE9
6_150343116_150343379	INTERGENIC	RAET1L
6_161032594_161032753	INTERGENIC	LPA
6_161033964_161034145	INTERGENIC,6_161061699_161061880,6_161056155_161056336	LPA
6_161043695_161043854	INTERGENIC	LPA
6_161056155_161056336	6_161033964_161034145,INTERGENIC,6_161061699_161061880	LPA
6_161061699_161061880	6_161033964_161034145,INTERGENIC,6_161056155_161056336	LPA
6_167594121_167594221	INTERGENIC	TCP10L2
6_167595213_167595401	INTERGENIC	TCP10L2
6_167789977_167790192	INTERGENIC	TCP10
6_167794567_167794824	INTERGENIC	TCP10
6_167797654_167797920	INTERGENIC	TCP10
7_302918_303160	7_303627_303645,7_303260_303304,INTERGENIC,7_303597_303622,7_303163_303255	AC187652.1
7_303163_303255	7_303627_303645,7_303260_303304,7_302918_303160,7_303597_303622	AC187652.1
7_303260_303304	7_303627_303645,7_302918_303160,7_303597_303622,7_303163_303255	AC187652.1
7_303597_303622	7_303627_303645,7_303260_303304,7_302918_303160,7_303163_303255	AC187652.1
7_303627_303645	7_303260_303304,7_302918_303160,7_303597_303622,7_303163_303255	AC187652.1
7_5938431_5938550	7_6865709_6865828	CCZ1
7_5940486_5940563	INTERGENIC	CCZ1
7_5958498_5958531	7_6845635_6845668	CCZ1
7_5963018_5963176	7_6840996_6841154	CCZ1
7_5963466_5963593	7_6840579_6840706	CCZ1
7_5966002_5966179	7_6837994_6838171,INTERGENIC	RSPH10B
7_5972413_5972506	7_6831535_6831628	RSPH10B
7_5977389_5977532	INTERGENIC	RSPH10B
7_5978353_5978460	7_6825580_6825687	RSPH10B
7_5984695_5984809	7_6819241_6819355	RSPH10B
7_5987851_5988040	7_6815988_6816177	RSPH10B
7_5992706_5992850	7_6811178_6811322	RSPH10B
7_5997538_5997658	7_6806388_6806508	RSPH10B
7_5998624_5998709	INTERGENIC	RSPH10B
7_6000322_6000495	7_6803559_6803732	RSPH10B
7_6004133_6004201	7_6799857_6799925	RSPH10B
7_6005268_6005343	7_6798715_6798790	RSPH10B
7_6006494_6006747	INTERGENIC	RSPH10B
7_6013033_6013173	INTERGENIC	PMS2
7_6798715_6798790	7_6005268_6005343	RSPH10B2
7_6799857_6799925	7_6004133_6004201	RSPH10B2
7_6803559_6803732	7_6000322_6000495	RSPH10B2
7_6806388_6806508	7_5997538_5997658	RSPH10B2
7_6808221_6808397	INTERGENIC	RSPH10B2
7_6811178_6811322	7_5992706_5992850	RSPH10B2
7_6815988_6816177	7_5987851_5988040	RSPH10B2
7_6819241_6819355	7_5984695_5984809	RSPH10B2
7_6820959_6821107	INTERGENIC	RSPH10B2
7_6825580_6825687	7_5978353_5978460	RSPH10B2
7_6831535_6831628	7_5972413_5972506	RSPH10B2
7_6837994_6838171	7_5966002_5966179	RSPH10B2
7_6840579_6840706	7_5963466_5963593	CCZ1B
7_6840996_6841154	7_5963018_5963176	CCZ1B
7_6845635_6845668	7_5958498_5958531	CCZ1B
7_6865709_6865828	7_5938431_5938550	CCZ1B
7_16828866_16829243	2_207220463_207220840,15_47425853_47426224,INTERGENIC,9_110540009_110540380,16_70239306_70239683	AC073333.1
7_44042189_44042416	INTERGENIC,7_99906597_99906815,7_99907983_99908201	SPDYE1
7_44043452_44043510	7_102296695_102296753,INTERGENIC,7_102197611_102197669	SPDYE1
7_62810010_62810453	INTERGENIC	AC006455.1
7_65112084_65112473	INTERGENIC	AC104057.1
7_65112475_65112954	INTERGENIC	AC104057.1
7_65113248_65113280	INTERGENIC	AC104057.1
7_65413658_65413767	INTERGENIC	VKORC1L1
7_72410953_72411055	INTERGENIC	POM121
7_72430416_72430439	INTERGENIC,7_72430552_72430782,7_75034122_75034352	TRIM74
7_72430552_72430782	7_72430416_72430439,INTERGENIC,7_75034122_75034352	TRIM74
7_72459478_72459492		AC005488.1
7_72464982_72464996	INTERGENIC,7_74999908_74999922	AC005488.1
7_74143124_74143234	INTERGENIC	GTF2I
7_74144567_74144632	INTERGENIC	GTF2I
7_74149803_74149874	INTERGENIC	GTF2I
7_74150842_74151025	INTERGENIC	GTF2I
7_74152387_74152445	INTERGENIC	GTF2I
7_74157788_74157859	INTERGENIC	GTF2I
7_74160676_74160750	INTERGENIC	GTF2I
7_74162352_74162453	INTERGENIC	GTF2I
7_74163362_74163427	INTERGENIC	GTF2I
7_74163605_74163788	INTERGENIC	GTF2I
7_74169841_74169869	INTERGENIC	GTF2I
7_74171152_74171193	INTERGENIC	GTF2I
7_74172292_74172333	INTERGENIC	GTF2I
7_74194503_74194572	INTERGENIC	NCF1
7_74199528_74199645	INTERGENIC	NCF1
7_74203383_74203501	INTERGENIC	NCF1
7_74211004_74212604	INTERGENIC,7_74563500_74565100	GTF2IRD2
7_74217639_74217822	INTERGENIC,7_74558289_74558472	GTF2IRD2
7_74221275_74221352	7_74554758_74554835,INTERGENIC	GTF2IRD2
7_74223445_74223510	INTERGENIC,7_74552592_74552657	GTF2IRD2
7_74225430_74225486	INTERGENIC	GTF2IRD2
7_74227272_74227349	INTERGENIC,7_74548943_74549020	GTF2IRD2
7_74234084_74234127	INTERGENIC,7_74542143_74542186	GTF2IRD2
7_74234499_74234553	INTERGENIC	GTF2IRD2
7_74236955_74236983	7_74539289_74539317,INTERGENIC	GTF2IRD2
7_74237152_74237335	7_74538937_74539120,INTERGENIC	GTF2IRD2
7_74239462_74239581	INTERGENIC,7_74536692_74536811	GTF2IRD2
7_74247842_74248066	INTERGENIC,7_74528191_74528329	GTF2IRD2
7_74251402_74251500	7_74524757_74524855	GTF2IRD2
7_74431766_74431959	INTERGENIC	GATSL1
7_74434207_74434317	INTERGENIC	GATSL1
7_74470815_74470831	INTERGENIC	WBSCR16
7_74474400_74474581	INTERGENIC	WBSCR16
7_74479107_74479158	INTERGENIC	WBSCR16
7_74524757_74524855	7_74251402_74251500	GTF2IRD2B
7_74528191_74528329	7_74247842_74248066	GTF2IRD2B
7_74536692_74536811	7_74239462_74239581	GTF2IRD2B
7_74538937_74539120	7_74237152_74237335	GTF2IRD2B
7_74539289_74539317	7_74236955_74236983	GTF2IRD2B
7_74542143_74542186	7_74234084_74234127	GTF2IRD2B
7_74548943_74549020	7_74227272_74227349	GTF2IRD2B
7_74552592_74552657	INTERGENIC,7_74223445_74223510	GTF2IRD2B
7_74554758_74554835	7_74221275_74221352,INTERGENIC	GTF2IRD2B
7_74558289_74558472	INTERGENIC,7_74217639_74217822	GTF2IRD2B
7_74562250_74562314	INTERGENIC	GTF2IRD2B
7_74563500_74565100	7_74211004_74212604	GTF2IRD2B
7_74867229_74867341	INTERGENIC	GATSL2
7_74999908_74999922	7_72464982_72464996	AC006014.1
7_75028218_75028616	INTERGENIC	TRIM73
7_75034122_75034352	7_72430416_72430439,7_72430552_72430782	TRIM73
7_75039401_75039497	INTERGENIC	TRIM73
7_75054357_75054478	INTERGENIC	POM121C
7_76071159_76071370	INTERGENIC	ZP3
7_76129758_76129837	INTERGENIC	DTX2
7_76133673_76133762	INTERGENIC	DTX2
7_76241039_76241130	INTERGENIC	POMZP3
7_99906597_99906815	INTERGENIC,7_99910763_99910981,7_99907983_99908201,7_44042189_44042416	SPDYE3
7_99907983_99908201	INTERGENIC,7_99910763_99910981,7_99906597_99906815,7_44042189_44042416	SPDYE3
7_99910763_99910981	INTERGENIC,7_99906597_99906815,7_99907983_99908201	SPDYE3
7_100633866_100648800		MUC12
7_102116628_102116717	INTERGENIC,7_102309362_102309451	POLR2J
7_102125486_102125606	INTERGENIC	RASA4B
7_102128910_102129045	INTERGENIC,7_102228082_102228217	RASA4B
7_102131433_102131570	INTERGENIC,7_102230606_102230743	RASA4B
7_102133563_102133732	INTERGENIC,7_102232732_102232901	RASA4B
7_102134985_102135122	7_102234154_102234291,INTERGENIC	RASA4B
7_102135725_102135837	INTERGENIC	RASA4B
7_102136916_102137066	7_102236081_102236231,INTERGENIC	RASA4B
7_102141146_102141240	INTERGENIC,7_102240307_102240401	RASA4B
7_102147142_102147271	INTERGENIC	RASA4B
7_102158093_102158157	INTERGENIC	RASA4B
7_102178867_102178972	INTERGENIC,7_102277975_102278080	POLR2J3
7_102180053_102180173	INTERGENIC,7_102279161_102279281	POLR2J3
7_102180462_102180538	INTERGENIC	POLR2J3
7_102181540_102181750	INTERGENIC	POLR2J3
7_102181948_102182109	INTERGENIC	POLR2J3
7_102185867_102185867	INTERGENIC	POLR2J3
7_102193703_102193862	INTERGENIC	SPDYE2
7_102194806_102195024	INTERGENIC,7_102293898_102294116	SPDYE2
7_102197611_102197669	7_102296695_102296753,INTERGENIC,7_44043452_44043510	SPDYE2
7_102201047_102201440	INTERGENIC,7_102201563_102201619	SPDYE2
7_102201563_102201619	7_102201047_102201440,INTERGENIC	SPDYE2
7_102207029_102207183	INTERGENIC	POLR2J3
7_102207443_102207530	7_102306524_102306610,INTERGENIC	POLR2J3
7_102208298_102208631	7_102307378_102307711,INTERGENIC	POLR2J3
7_102209912_102209990	INTERGENIC	POLR2J3
7_102228082_102228217	INTERGENIC,7_102128910_102129045	RP11-514P8.7
7_102230606_102230743	7_102131433_102131570	RASA4
7_102232732_102232901	INTERGENIC,7_102133563_102133732	RP11-514P8.7
7_102233441_102233585	INTERGENIC	RASA4
7_102234154_102234291	INTERGENIC,7_102134985_102135122	RASA4
7_102236081_102236231	7_102136916_102137066	RASA4
7_102236459_102236576	INTERGENIC	RASA4
7_102240307_102240401	7_102141146_102141240	RASA4
7_102277975_102278080	7_102178867_102178972	UPK3BL
7_102279161_102279281	7_102180053_102180173	RP11-514P8.6
7_102293898_102294116	7_102194806_102195024,INTERGENIC	SPDYE2B
7_102296695_102296753	INTERGENIC,7_102197611_102197669,7_44043452_44043510	SPDYE2B
7_102297998_102298083	INTERGENIC	SPDYE2B
7_102306524_102306610	INTERGENIC,7_102207443_102207530	POLR2J2
7_102307378_102307711	7_102208298_102208631	POLR2J2
7_102309362_102309451	INTERGENIC,7_102116628_102116717	POLR2J2
7_143268911_143271241	7_143964013_143966343,7_143880597_143882927,7_143452421_143454751,INTERGENIC,6_132029827_132032157	CTAGE15
7_143318048_143318113	INTERGENIC	FAM115C
7_143412963_143413093	INTERGENIC	FAM115C
7_143416776_143417767	INTERGENIC	FAM115C
7_143418374_143418471	INTERGENIC	FAM115C
7_143419751_143419964	INTERGENIC	FAM115C
7_143424506_143424757	INTERGENIC	FAM115C
7_143452421_143454751	7_143964013_143966343,7_143880597_143882927,7_143268911_143271241,6_132029827_132032157	CTAGE6
7_143551229_143551235	INTERGENIC	FAM115A
7_143554192_143554443	INTERGENIC	FAM115A
7_143555917_143556254	INTERGENIC	FAM115A
7_143557301_143557540	INTERGENIC	FAM115A
7_143559509_143559606	INTERGENIC	FAM115A
7_143880597_143882927	7_143964013_143966343,7_143452421_143454751,7_143268911_143271241,6_132029827_132032157	CTAGE4
7_143884025_143885476	INTERGENIC,7_144059763_144062916	ARHGEF35
7_143929007_143929936	7_144015218_144016147	OR2A42
7_143955792_143956721	6_132021612_132022541	OR2A7
7_143964013_143966343	7_143880597_143882927,7_143452421_143454751,7_143268911_143271241,6_132029827_132032157	CTAGE8
7_144015218_144016147	7_143929007_143929936	OR2A1
7_144059763_144062916	7_143884025_143885476,INTERGENIC	ARHGEF5
7_144063448_144063505	INTERGENIC	ARHGEF5
7_144068254_144068414	INTERGENIC	ARHGEF5
7_144069392_144069521	INTERGENIC	ARHGEF5
7_144069776_144069850	INTERGENIC	ARHGEF5
7_144071825_144071982	INTERGENIC	ARHGEF5
7_144072607_144072768	INTERGENIC	ARHGEF5
7_144074213_144074283	INTERGENIC	ARHGEF5
7_152498706_152498816	INTERGENIC	ACTR3B
8_28905_29090	INTERGENIC	AC144568.2
8_116089_117024	INTERGENIC	OR4F21
8_150392_150533	INTERGENIC	RP11-585F1.10
8_7272486_7272619	INTERGENIC	DEFB4B
8_7286509_7286651	INTERGENIC	DEFB103B
8_7305540_7305571	INTERGENIC	SPAG11B
8_7306751_7306758	8_7719831_7719838	SPAG11B
8_7327881_7328038	8_7698556_7698713	DEFB104B
8_7343856_7343904	8_7682699_7682747	DEFB106B
8_7345658_7345699	8_7680904_7680945	DEFB105B
8_7346949_7347070	8_7679533_7679654	DEFB105B
8_7353456_7353525	8_7673081_7673150	DEFB107B
8_7366603_7366742	8_7669333_7669472	DEFB107B
8_7398167_7398228	INTERGENIC	RP11-1118M6.1
8_7398474_7398541	INTERGENIC	RP11-1118M6.1
8_7398770_7399399	INTERGENIC	RP11-1118M6.1
8_7669333_7669472	8_7366603_7366742	DEFB107A
8_7673081_7673150	8_7353456_7353525	DEFB107A
8_7679533_7679654	8_7346949_7347070	DEFB105A
8_7680904_7680945	8_7345658_7345699	DEFB105A
8_7681291_7681360	INTERGENIC	DEFB105A
8_7682699_7682747	8_7343856_7343904	DEFB106A
8_7686327_7686472	INTERGENIC	DEFB106A
8_7698556_7698713	8_7327881_7328038	DEFB104A
8_7719831_7719838	8_7306751_7306758	SPAG11A
8_7806651_7806777	8_11967409_11967535	ZNF705B
8_8046161_8046331	INTERGENIC	LRLE1
8_11929199_11929256	INTERGENIC	DEFB130
8_11967409_11967535	INTERGENIC,8_7806651_7806777	ZNF705D
8_11970083_11970664	INTERGENIC	ZNF705D
8_12041118_12041215	8_12283401_12283498	FAM86B1
8_12044208_12044342	8_12286142_12286407,8_12286490_12286623	FAM86B1
8_12045581_12045682	8_12045820_12045933,INTERGENIC	FAM86B1
8_12045820_12045933	8_12045581_12045682,INTERGENIC	FAM86B1
8_12047317_12047397	8_12289591_12289671,INTERGENIC	FAM86B1
8_12049288_12049350	8_12049392_12049521,INTERGENIC	FAM86B1
8_12049392_12049521	INTERGENIC,8_12049288_12049350	FAM86B1
8_12283401_12283498	8_12041118_12041215	FAM86B2
8_12285024_12285315	INTERGENIC	FAM86B2
8_12286142_12286407	INTERGENIC,8_12044208_12044342,8_12286490_12286623	FAM86B2
8_12286490_12286623	8_12044208_12044342,8_12286142_12286407	FAM86B2
8_12289591_12289671	8_12047317_12047397	FAM86B2
8_12293757_12293852	INTERGENIC	FAM86B2
8_86573702_86575726	INTERGENIC,8_86747543_86749567	REXO1L1
8_86747543_86749567	8_86573702_86575726,INTERGENIC	REXO1L11P
8_145192739_145193331	8_145193410_145193510,INTERGENIC	FAM203A
8_145193410_145193510	INTERGENIC,8_145192739_145193331	FAM203A
8_145193912_145194003	INTERGENIC	FAM203A
8_145321517_145322083	8_145490603_145491169	SCXB
8_145486352_145486459	8_145486544_145486628,INTERGENIC	BOP1
8_145486544_145486628	8_145486352_145486459,INTERGENIC	BOP1
8_145487210_145487390	INTERGENIC,8_145487467_145487599	BOP1
8_145487467_145487599	INTERGENIC,8_145487210_145487390	BOP1
8_145490603_145491169	8_145321517_145322083	SCXA
9_123217_123282	2_114251506_114251571,2_114251334_114251402,INTERGENIC,9_70912496_70912564,9_69206683_69206799,9_70912668_70912733	CBWD1
9_134979_135030	9_69218510_69218561,9_70900905_70900956,2_114239754_114239805,INTERGENIC	CBWD1
9_5304096_5304196	9_5339262_5339362	RLN2
9_5339262_5339362	9_5304096_5304196	RLN1
9_39073890_39074008	9_40028620_40028738,INTERGENIC	CNTNAP3
9_39238990_39239183	9_43737327_43737520,INTERGENIC	CNTNAP3
9_39266893_39267003	INTERGENIC,9_43709650_43709760	CNTNAP3
9_39287977_39288061	INTERGENIC	CNTNAP3
9_39355728_39355916	INTERGENIC,9_40700320_40700508,9_41327147_41327364	SPATA31A1
9_39357129_39357186	INTERGENIC,9_40701710_40701767	SPATA31A1
9_39357755_39357815	9_40702336_40702396,INTERGENIC,9_41502721_41502781	SPATA31A1
9_39358071_39361803	9_41321263_41324995,9_43624658_43628378,INTERGENIC,9_39887322_39891054,9_40702652_40706384,9_65503519_65507251	SPATA31A1
9_39887322_39891054	9_41321263_41324995,9_43624658_43628378,INTERGENIC,9_39358071_39361803,9_40702652_40706384,9_65503519_65507251	SPATA31A2
9_40028620_40028738	INTERGENIC,9_39073890_39074008	AL353791.1
9_40700320_40700508	INTERGENIC,9_39355728_39355916,9_41327147_41327364	SPATA31A3
9_40701710_40701767	9_39357129_39357186	SPATA31A3
9_40702336_40702396	INTERGENIC,9_41502721_41502781,9_39357755_39357815	SPATA31A3
9_40702652_40706384	9_41321263_41324995,9_39887322_39891054,9_39358071_39361803,INTERGENIC,9_43624658_43628378,9_65503519_65507251	SPATA31A3
9_40768561_40768619	INTERGENIC	ZNF658
9_41321263_41324995	9_39887322_39891054,9_39358071_39361803,INTERGENIC,9_43624658_43628378,9_40702652_40706384,9_65503519_65507251	SPATA31A4
9_41327147_41327364	INTERGENIC,9_40700320_40700508,9_39355728_39355916	SPATA31A4
9_41502721_41502781	9_40702336_40702396,9_39357755_39357815	SPATA31A5
9_42368415_42368617	INTERGENIC,9_69382093_69382295,9_43133230_43133432	ANKRD20A2
9_42389464_42389533	INTERGENIC	ANKRD20A2
9_42393482_42393566	9_43108274_43108358,INTERGENIC,9_69407156_69407240	ANKRD20A2
9_42406567_42406730	9_43095105_43095268,INTERGENIC,9_67965005_67965168	ANKRD20A2
9_42408158_42408338	INTERGENIC,9_43093497_43093677,9_69421853_69422033	ANKRD20A2
9_42409509_42410480	INTERGENIC,9_69423202_69424173,9_67967939_67968910	ANKRD20A2
9_42411969_42412118	INTERGENIC	RP11-146D12.2
9_43093497_43093677	9_42408158_42408338,INTERGENIC,9_69421853_69422033	ANKRD20A3
9_43095105_43095268	9_67965005_67965168,9_42406567_42406730	ANKRD20A3
9_43105373_43105445	9_69409975_69410003,INTERGENIC,9_69410095_69410167,9_67954842_67954914,9_67954722_67954750	ANKRD20A3
9_43108274_43108358	INTERGENIC,9_42393482_42393566,9_69407156_69407240	ANKRD20A3
9_43115062_43115092	INTERGENIC,9_69400422_69400452,9_67945206_67945236	ANKRD20A3
9_43121640_43121695	INTERGENIC,9_69393822_69393877	ANKRD20A3
9_43125477_43125583	INTERGENIC,9_69389939_69390045,9_67934723_67934829	ANKRD20A3
9_43129467_43129640	INTERGENIC,9_69385882_69386055	ANKRD20A3
9_43133230_43133432	INTERGENIC,9_69382093_69382295,9_42368415_42368617	ANKRD20A3
9_43624658_43628378	9_41321263_41324995,9_65503519_65507251,9_39887322_39891054,9_40702652_40706384,9_39358071_39361803	SPATA31A6
9_43709650_43709760	9_39266893_39267003,INTERGENIC	CNTNAP3B
9_43737327_43737520	INTERGENIC,9_39238990_39239183	CNTNAP3B
9_43800864_43801011	INTERGENIC	CNTNAP3B
9_43822518_43822779	INTERGENIC	CNTNAP3B
9_43828078_43828221	INTERGENIC	CNTNAP3B
9_43844144_43844315	INTERGENIC	CNTNAP3B
9_43875989_43876145	INTERGENIC	CNTNAP3B
9_43891494_43891712	INTERGENIC	CNTNAP3B
9_43894080_43894319	INTERGENIC	CNTNAP3B
9_43905604_43905828	INTERGENIC	CNTNAP3B
9_43907404_43907537	INTERGENIC,9_47312368_47312528	CNTNAP3B
9_43915360_43915590	INTERGENIC	CNTNAP3B
9_44325919_44326077	INTERGENIC	BX088651.2
9_44401893_44402255	INTERGENIC	BX088651.1
9_44990451_44990528	9_46390277_46390897,9_67793897_67793974,INTERGENIC,9_45727244_45727321	FAM27C
9_44991083_44991205	INTERGENIC,9_67793216_67793338,9_45727874_45727996	FAM27C
9_45727244_45727321	9_46390277_46390897,INTERGENIC,9_67793897_67793974,9_44990451_44990528	FAM27A
9_45727874_45727996	9_44991083_44991205,9_67793216_67793338	FAM27A
9_46386625_46387002	9_46390277_46390897,INTERGENIC	FAM27E1
9_46390277_46390897	9_46386625_46387002,9_67793897_67793974,INTERGENIC,9_45727244_45727321,9_44990451_44990528	FAM27D1
9_47312368_47312528	9_43907404_43907537,INTERGENIC	AL953854.2
9_65503519_65507251	9_41321263_41324995,9_39887322_39891054,9_40702652_40706384,9_43624658_43628378,9_39358071_39361803	SPATA31A7
9_67793216_67793338	9_44991083_44991205,INTERGENIC,9_45727874_45727996	FAM27B
9_67793897_67793974	9_46390277_46390897,9_45727244_45727321,9_44990451_44990528	FAM27B
9_67924794_67925210	INTERGENIC	BX649567.1
9_67934723_67934829	9_43125477_43125583,INTERGENIC,9_69389939_69390045	ANKRD20A1
9_67935875_67936012	INTERGENIC	ANKRD20A1
9_67945206_67945236	INTERGENIC,9_69400422_69400452,9_43115062_43115092	ANKRD20A1
9_67954722_67954750	9_69410095_69410167,INTERGENIC,9_43105373_43105445,9_69409975_69410003,9_67954842_67954914	ANKRD20A1
9_67954842_67954914	9_69410095_69410167,9_43105373_43105445,INTERGENIC,9_69409975_69410003,9_67954722_67954750	ANKRD20A1
9_67965005_67965168	9_43095105_43095268,9_42406567_42406730	ANKRD20A1
9_67967939_67968910	9_69423202_69424173,9_42409509_42410480,INTERGENIC	ANKRD20A1
9_67977438_67977567	INTERGENIC	RP11-195B21.3
9_67984833_67985114	INTERGENIC	RP11-195B21.3
9_67985711_67985922	INTERGENIC	RP11-195B21.3
9_67987826_67987998	INTERGENIC	RP11-195B21.3
9_69200362_69201612	INTERGENIC,9_70917868_70919118,9_70176736_70177983	FOXD4L6
9_69204966_69205069	INTERGENIC,9_70914397_70914500	CBWD6
9_69206683_69206799	2_114251506_114251571,2_114251334_114251402,INTERGENIC,9_123217_123282,9_70912496_70912564,9_70912668_70912733	CBWD6
9_69218510_69218561	9_70900905_70900956,2_114239754_114239805,9_134979_135030,INTERGENIC	CBWD6
9_69229612_69229668	INTERGENIC,9_70889798_70889854	CBWD6
9_69235562_69235606	INTERGENIC,9_70883850_70883894,2_114222706_114222750	CBWD6
9_69252845_69253279	2_114204995_114205429,9_70866138_70866572,INTERGENIC	BX255923.1
9_69259217_69259308	INTERGENIC,9_70486793_70486879,9_70860129_70860215	CBWD6
9_69261239_69261284	INTERGENIC	CBWD6
9_69382093_69382295	9_43133230_43133432,INTERGENIC,9_42368415_42368617	ANKRD20A4
9_69385605_69385719	INTERGENIC	ANKRD20A4
9_69385882_69386055	INTERGENIC,9_43129467_43129640	ANKRD20A4
9_69389939_69390045	9_43125477_43125583,9_67934723_67934829	ANKRD20A4
9_69393822_69393877	INTERGENIC,9_43121640_43121695	ANKRD20A4
9_69400422_69400452	9_43115062_43115092,9_67945206_67945236	ANKRD20A4
9_69407156_69407240	9_43108274_43108358,9_42393482_42393566	ANKRD20A4
9_69409975_69410003	9_69410095_69410167,9_43105373_43105445,INTERGENIC,9_67954842_67954914,9_67954722_67954750	ANKRD20A4
9_69410095_69410167	9_69409975_69410003,9_43105373_43105445,9_67954842_67954914,9_67954722_67954750	ANKRD20A4
9_69421853_69422033	9_42408158_42408338,9_43093497_43093677	ANKRD20A4
9_69423202_69424173	INTERGENIC,9_42409509_42410480,9_67967939_67968910	ANKRD20A4
9_69653111_69653179	INTERGENIC	AL445665.1
9_69655521_69655673	INTERGENIC	AL445665.1
9_69660302_69660355	INTERGENIC	AL445665.1
9_70176736_70177983	INTERGENIC,9_70917868_70919118,9_69200362_69201612	FOXD4L5
9_70483188_70483279	9_70863722_70863813,INTERGENIC	CBWD5
9_70486793_70486879	INTERGENIC,9_69259217_69259308,9_70860129_70860215	CBWD5
9_70489915_70490068	INTERGENIC	CBWD5
9_70860129_70860215	9_70486793_70486879,INTERGENIC,9_69259217_69259308	CBWD3
9_70862529_70862626	2_114201344_114201440,INTERGENIC	CBWD3
9_70863722_70863813	9_70483188_70483279	CBWD3
9_70866138_70866572	2_114204995_114205429,INTERGENIC,9_69252845_69253279	AL353608.1
9_70874263_70874274	INTERGENIC	CBWD3
9_70879384_70879430	INTERGENIC	CBWD3
9_70883850_70883894	INTERGENIC,9_69235562_69235606,2_114222706_114222750	CBWD3
9_70889798_70889854	9_69229612_69229668,INTERGENIC	CBWD3
9_70900905_70900956	9_69218510_69218561,2_114239754_114239805,9_134979_135030,INTERGENIC	CBWD3
9_70912496_70912564	9_70912668_70912733,9_69206683_69206799,2_114251506_114251571,9_123217_123282,2_114251334_114251402	CBWD3
9_70912668_70912733	9_70912496_70912564,9_69206683_69206799,2_114251506_114251571,9_123217_123282,2_114251334_114251402	CBWD3
9_70914397_70914500	INTERGENIC,9_69204966_69205069	CBWD3
9_70917868_70919118	INTERGENIC,9_70176736_70177983,9_69200362_69201612	FOXD4L3
9_78789902_78790215		PCSK5
9_96277949_96278049	INTERGENIC	FAM120A
9_97080750_97081532	INTERGENIC	NUTM2F
9_110540009_110540380	INTERGENIC,15_47425853_47426224,2_207220463_207220840,7_16828866_16829243,16_70239306_70239683	AL162389.1
9_135944443_135944646	INTERGENIC	CEL
9_136419479_136419815	INTERGENIC	ADAMTSL2
9_136439868_136439983	INTERGENIC	ADAMTSL2
9_138441154_138441177	INTERGENIC	OBP2A
9_138941482_138942367	INTERGENIC	NACC2
X_3761382_3761523	INTERGENIC	RP11-706O15.1
X_6452437_6452538	X_8138583_8138684,INTERGENIC	VCX3A
X_8138583_8138684	X_6452437_6452538	VCX2
X_8433786_8434421	INTERGENIC	VCX3B
X_47867774_47867932	INTERGENIC	SPACA5
X_47990070_47990214	INTERGENIC	SPACA5B
X_48243495_48243563	X_48270746_48270814	SSX4
X_48244794_48244889	X_48269421_48269516	SSX4
X_48269421_48269516	X_48244794_48244889	SSX4B
X_48270193_48270307	INTERGENIC	SSX4B
X_48270746_48270814	X_48243495_48243563	SSX4B
X_49161883_49162003	X_49336707_49336827,X_49189765_49189885,X_49199265_49199385,INTERGENIC,X_49208817_49208937,X_49308040_49308160,X_49237377_49237497,X_49227840_49227960,X_49218320_49218440,X_49298484_49298604	GAGE10
X_49176207_49176226	INTERGENIC,X_49304028_49304047	GAGE10
X_49189216_49189299	X_49217771_49217854,X_49198719_49198799,INTERGENIC,X_49227294_49227374,X_49355254_49355334,X_49236831_49236911	GAGE13
X_49189765_49189885	X_49336707_49336827,X_49199265_49199385,INTERGENIC,X_49161883_49162003,X_49208817_49208937,X_49308040_49308160,X_49237377_49237497,X_49227840_49227960,X_49218320_49218440,X_49298484_49298604	GAGE13
X_49192693_49192818	X_49230799_49230924,INTERGENIC,X_49211738_49211863,X_49301427_49301552,X_49368271_49368396	GAGE13
X_49198719_49198799	X_49217771_49217854,X_49189216_49189299,INTERGENIC,X_49227294_49227374,X_49355254_49355334,X_49236831_49236911	GAGE2E
X_49199265_49199385	X_49336707_49336827,X_49189765_49189885,X_49208817_49208937,INTERGENIC,X_49161883_49162003,X_49308040_49308160,X_49237377_49237497,X_49227840_49227960,X_49218320_49218440,X_49298484_49298604	GAGE2E
X_49208817_49208937	X_49336707_49336827,X_49189765_49189885,X_49199265_49199385,INTERGENIC,X_49161883_49162003,X_49308040_49308160,X_49237377_49237497,X_49227840_49227960,X_49218320_49218440,X_49298484_49298604	GAGE2D
X_49211738_49211863	X_49230799_49230924,INTERGENIC,X_49301427_49301552,X_49368271_49368396,X_49192693_49192818	GAGE2D
X_49217771_49217854	X_49189216_49189299,X_49198719_49198799,INTERGENIC,X_49227294_49227374,X_49355254_49355334,X_49236831_49236911	GAGE12I
X_49218320_49218440	X_49336707_49336827,X_49189765_49189885,X_49199265_49199385,INTERGENIC,X_49161883_49162003,X_49208817_49208937,X_49308040_49308160,X_49237377_49237497,X_49227840_49227960,X_49298484_49298604	GAGE12I
X_49227294_49227374	X_49355254_49355334,X_49198719_49198799,X_49236831_49236911,X_49217771_49217854,X_49189216_49189299	GAGE2C
X_49227840_49227960	X_49336707_49336827,X_49189765_49189885,X_49199265_49199385,INTERGENIC,X_49161883_49162003,X_49208817_49208937,X_49308040_49308160,X_49237377_49237497,X_49218320_49218440,X_49298484_49298604	GAGE2C
X_49230799_49230924	X_49301427_49301552,X_49192693_49192818,X_49211738_49211863,X_49368271_49368396,INTERGENIC	GAGE2C
X_49236831_49236911	X_49355254_49355334,X_49198719_49198799,X_49227294_49227374,X_49217771_49217854,X_49189216_49189299	GAGE2B
X_49237377_49237497	X_49336707_49336827,X_49189765_49189885,X_49199265_49199385,X_49161883_49162003,X_49208817_49208937,X_49308040_49308160,X_49227840_49227960,X_49218320_49218440,X_49298484_49298604	GAGE2B
X_49298484_49298604	X_49336707_49336827,X_49189765_49189885,X_49199265_49199385,INTERGENIC,X_49161883_49162003,X_49208817_49208937,X_49308040_49308160,X_49237377_49237497,X_49227840_49227960,X_49218320_49218440	GAGE12C
X_49301427_49301552	X_49230799_49230924,X_49192693_49192818,X_49211738_49211863,X_49368271_49368396,INTERGENIC	GAGE12C
X_49304028_49304047	INTERGENIC,X_49176207_49176226	GAGE12C
X_49308040_49308160	X_49336707_49336827,X_49189765_49189885,X_49199265_49199385,X_49161883_49162003,X_49208817_49208937,X_49237377_49237497,X_49227840_49227960,X_49218320_49218440,X_49298484_49298604	GAGE12D
X_49336707_49336827	X_49189765_49189885,X_49199265_49199385,X_49161883_49162003,X_49208817_49208937,X_49308040_49308160,X_49237377_49237497,X_49227840_49227960,X_49218320_49218440,X_49298484_49298604	GAGE12G
X_49355254_49355334	X_49198719_49198799,X_49236831_49236911,X_49227294_49227374,X_49217771_49217854,X_49189216_49189299	GAGE2A
X_49368271_49368396	X_49230799_49230924,X_49192693_49192818,X_49211738_49211863,X_49301427_49301552	GAGE1
X_51934527_51934958	INTERGENIC	MAGED4
X_51935153_51935159	INTERGENIC	MAGED4
X_52936253_52936891	INTERGENIC	FAM156B
X_57146289_57147062	INTERGENIC	SPIN2B
X_70812387_70812420	X_70814596_70814629	ACRC
X_70814596_70814629	X_70812387_70812420	ACRC
X_72092289_72092398	INTERGENIC	DMRTC1
X_72093384_72093531	INTERGENIC	DMRTC1
X_72093704_72093776	INTERGENIC	DMRTC1
X_72094659_72094792	INTERGENIC	DMRTC1
X_72095107_72095165	INTERGENIC	DMRTC1
X_72095465_72095528	INTERGENIC	DMRTC1
X_72223482_72224081	X_72298626_72299225	PABPC1L2B
X_72298626_72299225	X_72223482_72224081	PABPC1L2A
X_101093762_101093798	INTERGENIC,X_101575939_101575975	NXF5
X_101472957_101473059	INTERGENIC	TCP11X1
X_101479077_101479258	INTERGENIC	TCP11X1
X_101575939_101575975	X_101093762_101093798	NXF2
X_101576356_101576424	INTERGENIC,X_101620384_101620439,X_101576511_101576566	NXF2
X_101576511_101576566	X_101576698_101576805,X_101620145_101620252,INTERGENIC,X_101620384_101620439,X_101576356_101576424	NXF2
X_101576698_101576805	INTERGENIC,X_101620145_101620252,X_101620384_101620439,X_101576511_101576566	NXF2
X_101615713_101615773	INTERGENIC	NXF2B
X_101619712_101619827	INTERGENIC,X_101619966_101620024	NXF2B
X_101619966_101620024	INTERGENIC,X_101619712_101619827	NXF2B
X_101620145_101620252	X_101576698_101576805,X_101620384_101620439,X_101576511_101576566	NXF2B
X_101620384_101620439	X_101576356_101576424,X_101576698_101576805,X_101620145_101620252,X_101576511_101576566	NXF2B
X_101622690_101622799	INTERGENIC	NXF2B
X_101622979_101623086	X_101623207_101623295,INTERGENIC	NXF2B
X_101623207_101623295	X_101622979_101623086,INTERGENIC	NXF2B
X_101623452_101623521	INTERGENIC	NXF2B
X_101623708_101623788	X_101623904_101624008,INTERGENIC	NXF2B
X_101623904_101624008	X_101623708_101623788,INTERGENIC	NXF2B
X_101624507_101624657	INTERGENIC	NXF2B
X_101624884_101625073	INTERGENIC	NXF2B
X_101719416_101719606	INTERGENIC	TCP11X2
X_119206484_119206810	X_119297364_119297690	RHOXF2B
X_119209865_119209910	INTERGENIC	RHOXF2B
X_119211439_119211517	X_119292657_119292735	RHOXF2B
X_119292657_119292735	X_119211439_119211517	RHOXF2
X_119292921_119293332	INTERGENIC	RHOXF2
X_119297364_119297690	X_119206484_119206810	RHOXF2
X_120094341_120095082	INTERGENIC	CT47A6
X_120117633_120117754	INTERGENIC	CT47A1
X_134852702_134852870	X_134932815_134932983,INTERGENIC,X_134887233_134887401,X_134967328_134967496	CT45A1
X_134887233_134887401	X_134852702_134852870,INTERGENIC,X_134967328_134967496,X_134932815_134932983	CT45A3
X_134932815_134932983	X_134852702_134852870,X_134887233_134887401,X_134967328_134967496	CT45A4
X_134967328_134967496	X_134852702_134852870,INTERGENIC,X_134887233_134887401,X_134932815_134932983	CT45A6
X_140672729_140672800	INTERGENIC	SPANXA1
X_148663891_148664835	X_148867873_148868817	MAGEA9B
X_148681218_148681341	INTERGENIC	TMEM185A
X_148867873_148868817	X_148663891_148664835	MAGEA9
X_152241446_152242642	X_152338908_152340104,X_152244155_152245351,X_152341617_152342813	PNMA6C
X_152244155_152245351	X_152241446_152242642,X_152338908_152340104,X_152341617_152342813	PNMA6D
X_152338908_152340104	X_152241446_152242642,X_152244155_152245351,X_152341617_152342813	PNMA6A
X_152341617_152342813	X_152241446_152242642,X_152244155_152245351,X_152338908_152340104	PNMA6B
X_153445535_153445546	INTERGENIC,X_153520459_153520470	TEX28P2
X_153453259_153453555	INTERGENIC,X_153490377_153490673	OPN1MW
X_153455543_153455711	INTERGENIC,X_153492661_153492829	OPN1MW
X_153461965_153462318	INTERGENIC	TEX28P1
X_153490377_153490673	X_153453259_153453555	OPN1MW2
X_153492661_153492829	X_153455543_153455711	OPN1MW2
X_153520459_153520470	INTERGENIC,X_153445535_153445546	TEX28
X_153784380_153784591	INTERGENIC	IKBKG
X_153788622_153788774	INTERGENIC	IKBKG
X_153792174_153792235	INTERGENIC	IKBKG
X_153792534_153792673	INTERGENIC	IKBKG
X_154113325_154113669	INTERGENIC	H2AFB1
X_154114650_154115762	INTERGENIC	F8A1
X_154721199_154721327	INTERGENIC	TMLHE
X_155239481_155240071	INTERGENIC	IL9R
Y_5483308_5483316	INTERGENIC	PCDH11Y
Y_13500644_13500780	INTERGENIC	SLC9B1P1
Y_13505561_13505710	INTERGENIC	SLC9B1P1
INTERGENIC	1_69091_70005,1_1391605_1391729,1_1568089_1568292,1_1569127_1569478,1_1569581_1569707,1_1580821_1580869,1_1637081_1637171,1_1640918_1641079,1_1643703_1643866,1_1654147_1654257,1_1669760_1669887,1_12952750_12953305,1_12978182_12978757,1_12998508_12999066,1_13000814_13001395,1_13002062_13002348,1_13037808_13038378,1_13108841_13109399,1_13111146_13111727,1_13216691_13217249,1_13448053_13448608,1_134…	INTERGENIC
